# Supplementary material for: Genome-wide identification of bacterial colonization and fitness determinants on the floating macrophyte, duckweed
Source: Commun Biol. 2022 Jan 19;5:68. doi: 10.1038/s42003-022-03014-7 (PMC8770550; doi:10.1038/s42003-022-03014-7)
Supplement: Supplementary file 3 — Supplementary Data 1–10 [file 42003_2022_3014_MOESM3_ESM.xlsx]

## Sheet: Supplementary data1
Supplementary data 1 Blast search results against database of essential genes (DEG)
Locus_tag	DEG_best_match	e_value
DLM_0025	DEG10270007	3.5
DLM_0026	DEG10630229	2
DLM_0049	DEG10240087	2.13e-51
DLM_0050	DEG10350078	2.07e-111
DLM_0051	DEG10660237	9.07e-97
DLM_0054	DEG10550586	0
DLM_0055	DEG10660233	0
DLM_0057	DEG10570435	2.22e-100
DLM_0059	DEG10240097	2.77e-46
DLM_0069	DEG10510524	2.18e-17
DLM_0075	DEG10050552	0.000458
DLM_0076	DEG10550582	0
DLM_0084	DEG10660327	4.97e-69
DLM_0088	DEG10550535	1.32e-55
DLM_0092	DEG10550667	4.57e-123
DLM_0100	DEG10070098	2.32e-13
DLM_0104	DEG10550492	0
DLM_0116	DEG10580128	0.22
DLM_0118	DEG10350189	2.42e-173
DLM_0119	DEG10400653	8.79e-65
DLM_0120	DEG10130453	2.3
DLM_0121	DEG10180096	2.7e-102
DLM_0128	DEG10530073	1.28e-24
DLM_0130	DEG10510026	7.31e-21
DLM_0132	DEG10660013	1.33e-28
DLM_0133	DEG10670077	2.5e-54
DLM_0167	DEG10560815	1.33e-64
DLM_0168	DEG10510453	1.28e-65
DLM_0172	DEG10550129	2.77e-150
DLM_0240	DEG10390094	9.27e-19
DLM_0241	DEG10570353	1.65e-45
DLM_0243	DEG10550092	4.46e-106
DLM_0259	DEG10290345	2.33e-47
DLM_0288	DEG10530258	3.6
DLM_0300	DEG10180218	1.75e-83
DLM_0307	DEG10550607	7.28e-157
DLM_0308	DEG10550608	3.59e-64
DLM_0328	DEG10350306	8.55e-56
DLM_0334	DEG10030633	2.61e-11
DLM_0335	DEG10030738	3.37e-54
DLM_0354	DEG10430311	0.7
DLM_0437	DEG10240304	7.38e-79
DLM_0438	DEG10660107	2.55e-95
DLM_0439	DEG10350243	1.85e-64
DLM_0440	DEG10240252	4.06e-82
DLM_0446	DEG10020292	6.41e-08
DLM_0480	DEG10600383	0.03
DLM_0494	DEG10030400	1.44e-07
DLM_0508	DEG10520337	2.2
DLM_0568	DEG10560898	7.53e-21
DLM_0569	DEG10550239	0
DLM_0573	DEG10550171	0
DLM_0574	DEG10550131	6.63e-44
DLM_0578	DEG10570312	9.25e-118
DLM_0597	DEG10060205	7.3
DLM_0621	DEG10410237	5.4
DLM_0631	DEG10550574	1.63e-151
DLM_0637	DEG10510515	9.89e-62
DLM_0647	DEG10050580	3.12e-92
DLM_0649	DEG10350486	0.9
DLM_0650	DEG10550169	1.21e-156
DLM_0653	DEG10550177	7.48e-124
DLM_0665	DEG10600107	0.84
DLM_0680	DEG10660209	1.32e-67
DLM_0692	DEG10550726	9.36e-35
DLM_0720	DEG10510450	1.03e-23
DLM_0747	DEG10570411	9.6
DLM_0755	DEG10510306	9.73e-100
DLM_0759	DEG10550519	2.64e-45
DLM_0764	DEG10540014	0.37
DLM_0765	DEG10520431	0.77
DLM_0766	DEG10320178	0.013
DLM_0767	DEG10390149	0.19
DLM_0770	DEG10010160	6.21e-23
DLM_0772	DEG10440005	1.1
DLM_0775	DEG10180160	1
DLM_0777	DEG10230275	1.9
DLM_0778	DEG10120273	3
DLM_0779	DEG10450356	0.3
DLM_0781	DEG10280053	1.4
DLM_0784	DEG10050565	2.01e-05
DLM_0785	DEG10600192	3.8
DLM_0787	DEG10500288	1.6
DLM_0791	DEG10561082	1
DLM_0793	DEG10570227	0.83
DLM_0795	DEG10430245	9.5
DLM_0796	DEG10410500	1.3
DLM_0798	DEG10350150	1.1
DLM_0799	DEG10460037	4.9
DLM_0800	DEG10220265	3.6
DLM_0839	DEG10450155	4.1
DLM_0867	DEG10030633	2.61e-11
DLM_0868	DEG10030738	1.31e-54
DLM_0871	DEG10500288	1.5
DLM_0879	DEG10410170	3.3
DLM_0881	DEG10120273	1.6
DLM_0882	DEG10510455	1.3
DLM_0884	DEG10180160	1.9
DLM_0890	DEG10660342	6.75e-21
DLM_0893	DEG10600295	0.000303
DLM_0900	DEG10240076	0.29
DLM_0905	DEG10460170	0.91
DLM_0907	DEG10480190	1.35e-07
DLM_0911	DEG10350311	2.07e-154
DLM_0939	DEG10080191	5.18e-16
DLM_0940	DEG10080191	1.63e-11
DLM_0988	DEG10660305	1.19e-76
DLM_1006	DEG10180087	0.26
DLM_1043	DEG10280244	9.6
DLM_1046	DEG10520397	6.1
DLM_1051	DEG10560431	0.21
DLM_1052	DEG10330168	1.3
DLM_1086	DEG10550377	0
DLM_1087	DEG10480047	9.95e-65
DLM_1100	DEG10550183	0
DLM_1163	DEG10590161	1.1
DLM_1174	DEG10560467	0
DLM_1179	DEG10480074	7.22e-08
DLM_1181	DEG10560199	0.45
DLM_1187	DEG10240174	0
DLM_1229	DEG10390135	2.4
DLM_1245	DEG10510547	0.21
DLM_1252	DEG10030738	1.54e-54
DLM_1253	DEG10030633	2.61e-11
DLM_1254	DEG10560962	0.74
DLM_1279	DEG10290086	1.4
DLM_1281	DEG10010160	4.48e-24
DLM_1294	DEG10030738	3.37e-54
DLM_1295	DEG10030633	2.61e-11
DLM_1298	DEG10350391	8.13e-89
DLM_1299	DEG10600055	1.04e-28
DLM_1304	DEG10660121	4.15e-07
DLM_1305	DEG10660121	6.88e-08
DLM_1306	DEG10130396	0.66
DLM_1334	DEG10050103	4.4
DLM_1339	DEG10580134	5.6
DLM_1396	DEG10520450	1.93e-20
DLM_1401	DEG10060163	7.7
DLM_1431	DEG10670045	1.79e-108
DLM_1442	DEG10550140	0
DLM_1443	DEG10550139	7.09e-107
DLM_1444	DEG10570465	4.51e-08
DLM_1445	DEG10570059	4.25e-76
DLM_1447	DEG10470156	3.05e-09
DLM_1460	DEG10100581	7.4
DLM_1466	DEG10450055	0.083
DLM_1530	DEG10200358	1.9
DLM_1564	DEG10470043	0.38
DLM_1567	DEG10280065	8.8
DLM_1576	DEG10600451	1.07e-11
DLM_1583	DEG10640263	0.072
DLM_1585	DEG10310191	2
DLM_1586	DEG10310191	2
DLM_1602	DEG10280160	0.19
DLM_1604	DEG10550202	0.11
DLM_1614	DEG10030633	2.82e-07
DLM_1615	DEG10030738	1.31e-54
DLM_1616	DEG10450228	5.4
DLM_1620	DEG10350391	3.8e-87
DLM_1621	DEG10600055	1.04e-28
DLM_1622	DEG10480081	2.69e-07
DLM_1623	DEG10570062	3.4
DLM_1624	DEG10460342	1.8
DLM_1625	DEG10270081	0.54
DLM_1626	DEG10490096	0.31
DLM_1632	DEG10350391	1.33e-87
DLM_1633	DEG10600055	1.04e-28
DLM_1636	DEG10550162	4.45e-114
DLM_1644	DEG10580181	0.26
DLM_1664	DEG10280183	6.2
DLM_1672	DEG10270383	2.8
DLM_1676	DEG10660368	1.4
DLM_1698	DEG10290305	0.27
DLM_1704	DEG10190235	2
DLM_1734	DEG10550370	5.24e-81
DLM_1754
DLM_1772	DEG10400177	2.2
DLM_1773	DEG10400491	0.079
DLM_1782	DEG10050155	1.9
DLM_1788	DEG10010071	0.91
DLM_1800	DEG10240155	2.11e-124
DLM_1810	DEG10530278	1.64e-116
DLM_1863	DEG10380177	2.03e-31
DLM_1879	DEG10550108	6.69e-113
DLM_1883	DEG10290135	2.1
DLM_1884	DEG10130254	2.4
DLM_1896	DEG10560777	8.11e-21
DLM_1917	DEG10510469	1.6
DLM_1940	DEG10180607	0.21
DLM_1956	DEG10250041	0.01
DLM_1963	DEG10350249	6.19e-120
DLM_1964	DEG10550602	2.14e-117
DLM_1965	DEG10550600	1.06e-65
DLM_1966	DEG10550599	2.46e-113
DLM_1967	DEG10660190	1.11e-39
DLM_1970	DEG10550596	1.13e-161
DLM_1972	DEG10550595	1.03e-125
DLM_1974	DEG10570187	2.26e-128
DLM_1975	DEG10240235	5.94e-120
DLM_1976	DEG10550683	1.6e-147
DLM_1985	DEG10570212	1.13e-100
DLM_1988	DEG10290073	2.14e-59
DLM_1996	DEG10270603	8.9
DLM_2001	DEG10660288	1.76e-75
DLM_2003	DEG10330102	5.65e-96
DLM_2018	DEG10050162	0.21
DLM_2048	DEG10280070	2.47e-23
DLM_2063
DLM_2076	DEG10470313	0.51
DLM_2078	DEG10460037	4.9
DLM_2079	DEG10350150	1.1
DLM_2081	DEG10410500	1.3
DLM_2082	DEG10430245	9.5
DLM_2084	DEG10570227	0.83
DLM_2086	DEG10580050	0.88
DLM_2089	DEG10050100	2.24e-15
DLM_2091	DEG10670025	1.3
DLM_2100	DEG10510455	1.3
DLM_2102	DEG10210131	1.1
DLM_2103	DEG10560010	2.3
DLM_2110	DEG10390149	0.19
DLM_2111	DEG10320178	0.013
DLM_2116	DEG10600141	0.42
DLM_2117	DEG10550519	1.51e-65
DLM_2122	DEG10180590	1.2
DLM_2134	DEG10240076	1.5
DLM_2135	DEG10200227	1.9
DLM_2141	DEG10350434	4.73e-63
DLM_2145	DEG10570163	2.6
DLM_2158	DEG10280070	2.32e-23
DLM_2190	DEG10560884	1.64e-25
DLM_2193	DEG10550492	9.6
DLM_2232	DEG10660121	0.13
DLM_2270	DEG10420186	3.14e-35
DLM_2294	DEG10240067	2.29e-25
DLM_2299	DEG10270036	0.002
DLM_2304	DEG10400464	5.2
DLM_2325	DEG10050497	4.4
DLM_2329	DEG10060211	0.33
DLM_2367	DEG10240254	4.88e-53
DLM_2371	DEG10180490	1.64e-39
DLM_2399	DEG10530454	1.46e-54
DLM_2401	DEG10550118	0
DLM_2402	DEG10290213	1.24e-64
DLM_2403	DEG10550116	3.99e-32
DLM_2409	DEG10570288	2.35e-32
DLM_2410	DEG10550072	0
DLM_2411	DEG10550073	1.12e-170
DLM_2426	DEG10550455	0
DLM_2448
DLM_2452	DEG10510296	0.94
DLM_2454	DEG10550096	7.73e-161
DLM_2495	DEG10580342	3.3
DLM_2496	DEG10570424	2.76e-34
DLM_2497	DEG10100513	0.44
DLM_2502	DEG10510029	0.63
DLM_2514	DEG10660260	2.92e-170
DLM_2515	DEG10560915	7.87e-75
DLM_2538	DEG10560271	2.27e-16
DLM_2540	DEG10550012	2.72e-54
DLM_2554
DLM_2568
DLM_2572
DLM_2573	DEG10550470	1.89e-64
DLM_2576	DEG10180375	1.84e-32
DLM_2627	DEG10560366	5.05e-12
DLM_2630	DEG10560366	5.56e-06
DLM_2631	DEG10350391	2.75e-88
DLM_2632	DEG10600055	2.99e-20
DLM_2634	DEG10130012	0.21
DLM_2636	DEG10560366	0.000761
DLM_2637	DEG10030738	1.31e-54
DLM_2638	DEG10030633	2.61e-11
DLM_2641	DEG10130012	0.21
DLM_2645	DEG10030738	1.31e-54
DLM_2646	DEG10030633	1.73e-10
DLM_2648	DEG10480190	2.61e-15
DLM_2668	DEG10020002	1.2
DLM_2690	DEG10450250	0.84
DLM_2691	DEG10510058	7.22e-14
DLM_2708	DEG10550519	1.57e-43
DLM_2729	DEG10510077	7.8
DLM_2759	DEG10140200	0.28
DLM_2774
DLM_2805	DEG10030372	4.04e-99
DLM_2806	DEG10550573	4.08e-142
DLM_2807	DEG10180223	2.66e-06
DLM_2819	DEG10470315	7.34e-45
DLM_2842	DEG10050482	5
DLM_2856	DEG10550589	1.13e-39
DLM_2857	DEG10550740	5.42e-122
DLM_2860	DEG10570070	3.1e-135
DLM_2861	DEG10530492	5.62e-32
DLM_2862	DEG10550748	7.53e-45
DLM_2878	DEG10180096	2.7e-102
DLM_2879	DEG10130453	2.3
DLM_2880	DEG10400653	8.79e-65
DLM_2881	DEG10350189	2.24e-173
DLM_2895	DEG10080191	1.56e-11
DLM_2896	DEG10080191	5.4e-16
DLM_2897	DEG10150219	5.53e-50
DLM_2901	DEG10290242	1.08e-32
DLM_2902	DEG10180607	1.13e-25
DLM_2906	DEG10550579	5.33e-50
DLM_2908	DEG10240220	1.02e-155
DLM_2910	DEG10510234	1.5e-23
DLM_2921	DEG10550399	3.26e-77
DLM_2937	DEG10270279	0.8
DLM_2950	DEG10570445	6.8
DLM_2955	DEG10560220	5.1
DLM_2972	DEG10060025	0.75
DLM_3007	DEG10290092	1.3
DLM_3011	DEG10150175	2.6
DLM_3026	DEG10550515	4.14e-59
DLM_3035	DEG10580190	1.22e-68
DLM_3059	DEG10550024	3.68e-55
DLM_3061	DEG10550022	2.46e-10
DLM_3069	DEG10350274	9.36e-128
DLM_3098	DEG10550380	2.14e-64
DLM_3126	DEG10180592	2.06e-14
DLM_3127	DEG10550232	1.98e-59
DLM_3168	DEG10550142	1.35e-95
DLM_3182	DEG10550531	0
DLM_3184	DEG10240041	2.36e-29
DLM_3188	DEG10550533	4.65e-47
DLM_3192	DEG10500224	0.91
DLM_3207	DEG10350129	3.6
DLM_3220	DEG10570251	0
DLM_3221	DEG10660220	1.56e-81
DLM_3236	DEG10550090	3.9
DLM_3238	DEG10540193	0.73
DLM_3271	DEG10560983	0.48
DLM_3299	DEG10270019	0
DLM_3308	DEG10550062	1.11e-109
DLM_3310	DEG10550064	1.29e-46
DLM_3322	DEG10600175	6.52e-26
DLM_3328	DEG10240146	5.68e-61
DLM_3331	DEG10550693	8.73e-83
DLM_3332	DEG10550692	3.51e-88
DLM_3364	DEG10570183	5.46e-110
DLM_3370	DEG10550714	2.93e-52
DLM_3383	DEG10270638	1.12e-05
DLM_3384	DEG10530501	0
DLM_3410	DEG10550180	0
DLM_3413	DEG10510418	1.56e-18
DLM_3445	DEG10180298	2.5
DLM_3456	DEG10510222	5.35e-146
DLM_3457	DEG10600168	4.2
DLM_3494	DEG10660121	0.000647
DLM_3502	DEG10550577	1.71e-55
DLM_3506	DEG10490096	0.31
DLM_3507	DEG10270081	0.54
DLM_3508	DEG10460342	1.8
DLM_3509	DEG10570062	3.4
DLM_3510	DEG10480081	2.69e-07
DLM_3516	DEG10600055	1.04e-28
DLM_3517	DEG10350391	3.8e-87
DLM_3540	DEG10530356	4.41e-82
DLM_3544	DEG10030509	1.69e-17
DLM_3601	DEG10550718	1.81e-18
DLM_3626	DEG10280330	9.2
DLM_3640	DEG10200179	1.8
DLM_3641
DLM_3645	DEG10370220	0.33
DLM_3660	DEG10550735	0
DLM_3661	DEG10550734	2.48e-129
DLM_3663	DEG10240359	1.57e-41
DLM_3665	DEG10510546	1.39e-36
DLM_3666	DEG10430027	2.7e-94
DLM_3667	DEG10430093	0.87
DLM_3682	DEG10270657	2.3
DLM_3700	DEG10550067	1.02e-96
DLM_3702	DEG10530151	4.68e-21
DLM_3703	DEG10140005	2.04e-16
DLM_3720	DEG10310214	3.2
DLM_3722	DEG10210032	3.9
DLM_3728	DEG10010253	0.41
DLM_3776	DEG10460244	1.3
DLM_3782	DEG10580273	1.39e-19
DLM_3789	DEG10480091	0.67
DLM_3794	DEG10240138	1.68e-105
DLM_3795	DEG10550110	1.2e-32
DLM_3800	DEG10410170	1.4
DLM_3803	DEG10340448	0.04
DLM_3813	DEG10550690	1.53e-42
DLM_3814	DEG10510355	1.04e-68
DLM_3832	DEG10660226	1.15e-38
DLM_3837	DEG10450078	1.3
DLM_3876	DEG10030633	2.61e-11
DLM_3877	DEG10030738	1.31e-54
DLM_3910	DEG10350447	9.9
DLM_3944	DEG10230057	0.99
DLM_3950	DEG10240261	7.5
DLM_3953	DEG10180460	0.47
DLM_3959	DEG10660327	0.25
DLM_3963	DEG10180249	2.52e-09
DLM_3973	DEG10050008	2.09e-78
DLM_3976	DEG10200347	1.7
DLM_3982	DEG10550660	6.7e-149
DLM_3995	DEG10660312	3.58e-52
DLM_3997	DEG10400202	0.67
DLM_4001	DEG10230029	1.3
DLM_4032	DEG10250617	8.43e-06
DLM_4053	DEG10550490	0
DLM_4054	DEG10550512	0
DLM_4091	DEG10280206	5.41e-10
DLM_4098	DEG10030633	2.61e-11
DLM_4099	DEG10030738	1.54e-54
DLM_4102	DEG10550002	2.51e-178
DLM_4103	DEG10290004	0
DLM_4104	DEG10550751	4.3e-22
DLM_4106	DEG10560959	2.84e-23
DLM_4145	DEG10550297	0
DLM_4160	DEG10550031	1.34e-95
DLM_4163	DEG10070241	6.32e-07
DLM_4172	DEG10570117	0.01
DLM_4180	DEG10530273	1.17e-38
DLM_4182	DEG10570450	0
DLM_4190	DEG10570255	0
DLM_4193	DEG10550546	0
DLM_4194	DEG10550545	2.15e-152
DLM_4196	DEG10350380	9.64e-105
DLM_4197	DEG10550542	0
DLM_4198	DEG10550541	1.14e-131
DLM_4199	DEG10240113	5.95e-45
DLM_4201	DEG10470144	6.7
DLM_4227	DEG10400236	7.8
DLM_4228	DEG10470372	6.18e-51
DLM_4245	DEG10110129	3.3
DLM_4255	DEG10550411	0
DLM_4261	DEG10660199	0.036
DLM_4263	DEG10410038	0.66
DLM_4315	DEG10580327	3.3
DLM_4346	DEG10510052	1.26e-137
DLM_4364	DEG10550112	4.3e-143
DLM_4371	DEG10510022	3.53e-45
DLM_4375	DEG10350413	0
DLM_4377	DEG10240347	1.18e-26
DLM_4378	DEG10550644	2.43e-87
DLM_4379	DEG10350411	1.36e-91
DLM_4380	DEG10550642	1.35e-136
DLM_4382	DEG10550641	2.36e-82
DLM_4383	DEG10550640	7.97e-53
DLM_4386	DEG10550636	5.97e-80
DLM_4387	DEG10550635	7.66e-102
DLM_4389	DEG10350413	0
DLM_4390	DEG10660025	6.49e-64
DLM_4391	DEG10550632	2.2e-123
DLM_4393	DEG10660028	1.49e-38
DLM_4394	DEG10550629	3.78e-168
DLM_4395	DEG10660030	2.54e-56
DLM_4396	DEG10550627	4.29e-60
DLM_4398	DEG10570147	1.69e-70
DLM_4399	DEG10550624	1.1e-25
DLM_4401	DEG10180127	0.8
DLM_4402	DEG10570355	2.4e-68
DLM_4403	DEG10290043	1.83e-40
DLM_4404	DEG10550621	1.81e-115
DLM_4405	DEG10660038	9.43e-51
DLM_4406	DEG10550619	1.96e-74
DLM_4407	DEG10240324	1.03e-76
DLM_4408	DEG10240323	2.94e-44
DLM_4409	DEG10550617	1.22e-103
DLM_4410	DEG10520142	1.96e-26
DLM_4411	DEG10660044	2.78e-69
DLM_4412	DEG10570004	5.66e-178
DLM_4413	DEG10550613	9.72e-70
DLM_4414	DEG10660049	5.64e-80
DLM_4415	DEG10550612	1.23e-126
DLM_4416	DEG10270666	5.2
DLM_4417	DEG10550611	2.66e-165
DLM_4418	DEG10550610	1.7e-60
DLM_4421	DEG10570230	1.43e-98
DLM_4480	DEG10570425	2.86e-27
DLM_4518	DEG10560552	0.42
DLM_4532	DEG10550127	4.52e-138
DLM_4547	DEG10570170	9.03e-81

## Sheet: Supplementary data2
Supplementary data2 Tn-seq screening results. Column A-G: Annotation results of strain H3 genes and insertion number in the Tn-seq. Column H-N: Gene-level detection frequency of each gene. Column O-AF: fold change and statistical significance among compared samples.
Locus_tag	location	insertion_num	KEGG_definition	Knumber	gene_name	COG_category	3 h-Control	3 h-Medium	3 h-Plant	7 d-Conrol	7 d-Medium	7 d-Plant	Library	log2(3 h-Plant/3 h-Control)	pvalue(3 h-Plant/3 h-Control)	qvalue(3 h-Plant/3 h-Control)	log2(7 d-Plant/7 d-Control)	pvalue(7 d-Plant/7 d-Control)	qvalue(7 d-Plant/7 d-Control)	log2(3 h-Medium/3 h-Control)	pvalue(3 h-Medium/3 h-Control)	qvalue(3 h-Medium/3 h-Control)	log2(7 d-Medium/7 d-Control)	pvalue(7 d-Medium/7 d-Control)	qvalue(7 d-Medium/7 d-Control)	log2(3 h-Plant/3 h-Medium)	pvalue(3 h-Plant/3 h-Medium)	qvalue(3 h-Plant/3 h-Medium)	log2(7 d-Plant/7 d-Medium)	pvalue(7 d-Plant/7 d-Medium)	qvalue(7 d-Plant/7 d-Medium)
DLM_0001	contig1_5_886	11	O-antigen biosynthesis protein [EC:2.4.1.-]	K20444	rfaG	M	24.7482	25.8837	17.6957	51.1193	52.6336	97.1429	25.8111	-0.582195	0.0218085	0.19014	0.842716	0.201544	0.344998	0.0653872	0.315646	0.783922	0.0395385	0.641617	0.592128	-0.646843	0.0189157	0.17452	0.810637	0.195192	0.403339
DLM_0002	contig1_977_1819	8	flagellin	K02406	flgL	N	14.9192	15.3193	3.04348	10.793	7.87329	2.35714	15.0155	-2.38837	0.000728104	0.0183546	-2.27774	0.00120107	0.0156885	0.038708	0.341299	0.790639	-0.457741	0.000147207	0.00314221	-2.42634	0.00079716	0.0204777	-1.81254	0.00261268	0.0374338
DLM_0003	contig1_1898_2323	5	flagellar protein FlaG	K06603	flaG	N	2.90974	2.9802	3.13043	2.86316	1.98288	0.928571	2.86997	0.022456	0.48324	0.620169	-1.78696	0.0662559	0.225204	0.0350496	0.34295	0.790639	-0.511926	0.00164795	0.0203158	-0.0238302	0.287082	0.528534	-1.26757	0.155996	0.370204
DLM_0004	contig1_2362_3720	12	flagellar hook-associated protein 2	K02407	fliD	N	20.5297	20.0891	4.65217	12.3965	8.4726	2.07143	21.3019	-2.23673	2.25447e-05	0.00146568	-2.66399	2.80852e-06	9.64844e-05	-0.0307673	0.520862	0.819807	-0.551741	2.56485e-06	0.000113708	-2.20522	2.25118e-05	0.00140596	-2.10479	9.59085e-05	0.0027055
DLM_0005	contig1_3745_4173	7	flagellar secretion chaperone FliS	K02422	fliS	NUO	12.2162	12.6609	1.08696	6.99649	5.18493	3.28571	11.5836	-3.64403	0.000158161	0.00630208	-2.37409	0.00375777	0.0397334	0.0521185	0.17239	0.75172	-0.435222	0.0149588	0.0968488	-3.69541	0.000181867	0.00703138	-1.93141	0.00564119	0.0670658
DLM_0006	contig1_4290_4514	1	neurofilament light polypeptide	K04572/K02498			0.916865	0.935644	0.521739	1.15789	0.931507	1	1.09752	-0.908373			-0.294264			0.0297814			-0.316552			-0.937415			0.0297473
DLM_0007	contig1_4581_4937	3	mitochondrial import receptor subunit TOM70	K17768			2.68646	2.91089	1.43478	5.37544	2.7226	46.5	3.00155	-0.999868	0.137096	0.431981	3.03002	0.263392	0.378151	0.116285	0.397677	0.802484	-0.984082	0.184671	0.358465	-1.11541	0.0914142	0.371888	4.02156	0.170156	0.382804
DLM_0008	contig1_4934_5983	4					6.95012	7.0495	6.91304	6.23509	6.14726	8.57143	7.25387	-0.10271	0.58275	0.642132	0.376366	0.789091	0.531169	0.0210153	0.81793	0.872476	-0.0231521	0.844314	0.645105	-0.122986	0.560785	0.624663	0.406978	0.761405	0.595429
DLM_0009	contig1_5961_6302	3	flagellar biosynthesis protein	K04061	COG2257	S	1.8361	1.92822	1.91304	2.00351	1.74658	1.85714	2.10372	-0.0670712	0.92759	0.713093	-0.417972	0.829426	0.539359	0.0711653	0.311289	0.783022	-0.19966	0.0746563	0.237469	-0.137497	0.0960161	0.378242	-0.210853	0.742564	0.591154
DLM_0010	contig1_6432_7298	9	3-hydroxyisobutyrate dehydrogenase [EC:1.1.1.31]	K00020/K00042	mmsB	I	23.2067	22.9134	24.3478	24.1649	23.7808	32.1429	23.0217	-0.0292752	0.872104	0.705767	0.310717	0.353359	0.418342	-0.0190007	0.478489	0.810584	-0.0257907	0.803238	0.636988	-0.00953522	0.726765	0.662204	0.343967	0.282301	0.445786
DLM_0011	contig1_7647_7351	4	uncharacterized protein	K09984	COG3813	S	8.09976	7.9604	8.82609	8.40702	8.16781	9.21429	8.44118	0.0289009	0.883533	0.707311	0.0495183	0.550919	0.47602	-0.0245084	0.0722647	0.626712	-0.0443309	0.321494	0.467306	0.0541487	0.824477	0.684689	0.101309	0.355699	0.469179
DLM_0012	contig1_7722_8036	4	FAD synthetase [EC:2.7.7.2]	K00953/K02834			10.3278	10.2277	13.4783	10.4386	10.911	15.6429	11.5882	0.286108	0.533258	0.631384	0.497612	0.201846	0.344998	-0.0122049	0.870228	0.88407	0.0632038	0.341326	0.477709	0.299052	0.53196	0.61952	0.441868	0.793508	0.603801
DLM_0013	contig1_8121_8360	1	pyrimidine-specific ribonucleoside hydrolase [EC:3.2.-.-]	K01250/K12843			0.0023753	0.0049505	0.0434783	0.00350877	0.010274	0.928571	0.00154799
DLM_0014	contig1_8751_8344	5	CRP/FNR family transcriptional regulator, cyclic AMP receptor protein	K10914/K19348			19.2637	19.8812	23.8261	17.3684	18.0205	19	20.3947	0.211667	0.937199	0.714823	0.0467729	0.847224	0.540465	0.0460533	0.260709	0.764797	0.0504904	0.184727	0.358465	0.166353	0.860077	0.691786	0.00374216	0.653355	0.570669
DLM_0015	contig1_9688_9059	8	6-phosphogluconate dehydrogenase [EC:1.1.1.44 1.1.1.343]	K00033/K21245			15.3373	15.7599	19.1304	15.9123	15.1199	12.5	16.096	0.223832	0.792832	0.689593	-0.430972	0.039133	0.169728	0.0397457	0.662416	0.848815	-0.0763814	0.0524517	0.203174	0.184826	0.863129	0.691786	-0.347131	0.117938	0.331375
DLM_0016	contig1_10739_9885	8			COG1561	S	15.8551	15.0099	16.8261	10.2105	9.28425	4.07143	17.1099	-0.00924132	0.427071	0.601276	-1.40921	0.000398508	0.00635002	-0.0785021	0.359208	0.790639	-0.139886	0.138584	0.315203	0.0700002	0.546716	0.621712	-1.26186	0.000963165	0.0178102
DLM_0017	contig1_10851_11819	12	serine/threonine protein kinase, bacterial [EC:2.7.11.1]	K08884	sps1	RTKL	29.2518	30.3589	31.3913	29.5228	32.7877	47.3571	29.3498	0.00590222	0.25392	0.521388	0.586563	0.00253231	0.0286574	0.054593	0.693173	0.852622	0.149173	0.000716001	0.0114121	-0.0479514	0.227173	0.49871	0.444849	0.017306	0.142362
DLM_0018	contig1_11830_12723	9	PPM family protein phosphatase [EC:3.1.3.16]	K20074	ptc1	T	8.95724	9.39109	28.6087	10.407	9.35616	60.4286	9.5356	1.57967	0.0220628	0.19014	2.45662	0.00130535	0.0167418	0.0695389	0.633516	0.840898	-0.153901	0.0503706	0.19817	1.51087	0.0128159	0.138371	2.61798	0.000811224	0.0160957
DLM_0019	contig1_12806_13522	2	ribonuclease PH [EC:2.7.7.56]	K00989	rph	J	3.71734	3.92327	6.3913	3.09474	3.75342	5.35714	3.88545	0.686846	0.643988	0.657693	0.708887	0.412096	0.435564	0.0783161	0.353515	0.790639	0.275705	0.00276954	0.0296962	0.60927	0.676553	0.652033	0.440642	0.662893	0.573643
DLM_0020	contig1_14393_13575	8	protease YdgD [EC:3.4.21.-]	K04775	COG3591	E	36.1378	37.9059	57.2609	35.6982	27.4247	32.1429	36.2461	0.567615	0.0965426	0.384065	-0.240116	0.0791377	0.242996	0.0697353	0.0689112	0.624767	-0.383541	0.0109383	0.0773509	0.498619	0.119333	0.407659	0.150885	0.75114	0.592231
DLM_0021	contig1_15532_14480	3	colicin import membrane protein	K03646/K19521			1.5962	1.66089	3.17391	1.77193	1.60959	1.42857	1.76935	0.896628	0.0678036	0.330386	-0.393508	0.236794	0.358985	0.0578475	0.592461	0.830762	-0.141315	0.688716	0.60945	0.83952	0.112967	0.397624	-0.244734	0.305926	0.453073
DLM_0022	contig1_16941_15670	18	two-component system, OmpR family, sensor histidine kinase RstB [EC:2.7.13.3]	K07639	baeS	T	15.4869	14.4901	14.087	16.2526	18.7158	28.7143	16.1455	-0.255653	0.0420415	0.264675	0.720487	0.0562856	0.203925	-0.0938066	0.00431302	0.386598	0.201508	0.00105369	0.0143717	-0.161077	0.055966	0.302255	0.526438	0.401974	0.494034
DLM_0023	contig1_17661_16945	9	two-component system, OmpR family, response regulator RstA	K07661	ompR	TK	11.0404	11.0198	3.6087	13.7333	15.6336	55.7143	12.0635	-1.72448	0.00245626	0.0497384	1.93723	1.97831e-06	7.31912e-05	-0.00318859	0.394294	0.8011	0.184173	0.0119764	0.0823867	-1.72055	0.00174278	0.0361417	1.76052	7.87753e-07	4.26074e-05
DLM_0024	contig1_17967_19859	17	methyl-accepting chemotaxis protein	K03406	tar	S	28.5463	29.6658	33.087	24.6421	25.2397	29.0714	31.2415	0.115249	0.353137	0.570692	0.150254	0.901641	0.551194	0.0556646	0.0268377	0.55779	0.0325501	0.852813	0.646137	0.0603235	0.267847	0.520074	0.126896	0.779283	0.599562
DLM_0025	contig1_20051_19878	0	Niemann-Pick C1 protein	K12385/K03616
DLM_0026	contig1_20474_20229	0	ribosome biogenesis GTPase / thiamine phosphate phosphatase [EC:3.6.1.- 3.1.3.100]	K06949/K01011
DLM_0027	contig1_20607_21494	11	cytochrome o ubiquinol oxidase subunit II [EC:7.1.1.3]	K02297	cyoA	C	17.8575	18.3762	19.6522	17.4912	19.4932	16	20.1146	0.041382	0.652672	0.657854	-0.21904	0.0619272	0.216671	0.0441229	0.194201	0.75198	0.154808	0.0434955	0.185056	-0.00200151	0.509264	0.609801	-0.366388	0.0261153	0.176957
DLM_0028	contig1_21498_23540	18	cytochrome o ubiquinol oxidase subunit I [EC:7.1.1.3]	K02298	cyoB	C	35.7221	35.9678	39.4348	34.2807	36.7568	35.6429	39.1378	0.0460097	0.990962	0.725817	-0.0292333	0.308237	0.393347	0.0105664	0.914779	0.888487	0.0999592	0.0317811	0.153276	0.0361827	0.996967	0.718287	-0.121733	0.14147	0.358761
DLM_0029	contig1_23555_24166	7	cytochrome o ubiquinol oxidase subunit III	K02299	cyoC	C	16.3444	15.5891	19.7826	16.8491	17.0205	17.1429	18.0712	0.177686	0.810242	0.693006	-0.0620459	0.520106	0.469985	-0.0684549	0.33692	0.790639	0.0131412	0.802164	0.636932	0.246881	0.676948	0.652033	-0.0677274	0.476531	0.524399
DLM_0030	contig1_24166_24489	2	cytochrome o ubiquinol oxidase subunit IV	K02300	cyoD	C	3.90261	3.83911	7.04348	4.33684	4.48288	5.85714	4.47368	0.756854	0.514363	0.628001	0.350792	0.486418	0.457822	-0.0231378	0.689102	0.851626	0.0450941	0.352254	0.483423	0.780731	0.425029	0.58641	0.313158	0.496536	0.531294
DLM_0031	contig1_24501_25385	7	heme o synthase [EC:2.5.1.141]	K02257	cyoE	O	9.38955	9.76485	10.2174	9.9614	9.90411	7.21429	10.9675	0.0214836	0.824094	0.696561	-0.561591	0.143664	0.308853	0.0574377	0.221044	0.753814	-0.0114882	0.265174	0.432634	-0.0352147	0.640363	0.648167	-0.542643	0.212674	0.406884
DLM_0032	contig1_26975_26043	4					7.26366	7.65347	8.34783	7.23158	8.02055	8.14286	8.31579	0.105711	0.877639	0.706859	0.0884645	0.468432	0.449521	0.0759479	0.487847	0.81255	0.146704	0.278789	0.441845	0.0305024	0.982819	0.716942	-0.0507801	0.36968	0.477777
DLM_0033	contig1_31195_28424	5	type VI secretion system secreted protein VgrG	K11904	vgrG	S	5.02375	4.76238	5.21739	4.65263	5	5.92857	5.27245	-0.0585256	0.477627	0.619206	0.238231	0.478226	0.453953	-0.0756591	0.294954	0.778604	0.101797	0.757076	0.626006	0.0178729	0.536936	0.61952	0.143894	0.54063	0.543264
DLM_0034	contig1_31794_32747	13	tRNA-dihydrouridine synthase A [EC:1.-.-.-]	K05539	COG0042	J	26.2874	25.7228	22.4783	22.9649	23.75	19.7143	27.1269	-0.330606	0.265758	0.527499	-0.322247	0.00490196	0.0481152	-0.0303323	0.618927	0.835544	0.0469507	0.0787166	0.243908	-0.299534	0.276699	0.525711	-0.361738	0.00140854	0.0245754
DLM_0035	contig1_32830_33423	4	XTP/dITP diphosphohydrolase [EC:3.6.1.66]	K02428	COG0127	F	7.01663	7.51733	8.73913	6.12982	6.43493	5.21429	7.17028	0.221719	0.15757	0.456426	-0.316136	0.135715	0.304305	0.099973	0.255356	0.764797	0.0673932	0.425846	0.515092	0.122485	0.28914	0.531338	-0.37607	0.145628	0.360261
DLM_0036	contig1_33420_34661	14	oxygen-independent coproporphyrinogen III oxidase [EC:1.3.98.3]	K02495		H	31.1853	31.9134	26.4783	28.9123	28.6644	35.7143	32.9211	-0.330401	0.00615671	0.0910772	0.219342	0.920057	0.555742	0.0338269	0.219294	0.753814	-0.014901	0.811362	0.639337	-0.36339	0.00415277	0.0669866	0.241645	0.947743	0.636304
DLM_0037	contig1_34662_35045	2	2-iminobutanoate/2-iminopropanoate deaminase [EC:3.5.99.10]	K09022	tdcF	J	4.55344	4.29703	2.08696	3.18246	3.22945	4.35714	4.44118	-1.22055	0.167194	0.460423	0.370482	0.737319	0.522666	-0.0830874	0.789781	0.870056	0.0184629	0.549436	0.561577	-1.13672	0.209906	0.489332	0.359479	0.858367	0.617992
DLM_0038	contig1_35189_35617	6	mitogen-activated protein kinase kinase kinase kinase 4 [EC:2.7.11.1]	K04407/K07496			9.54869	8.64604	13.6522	9.67368	9.67808	10.6429	9.28328	0.420762	0.271389	0.531686	0.0549882	0.591231	0.487426	-0.142733	0.104787	0.678024	-0.00203009	0.623835	0.587775	0.564234	0.130544	0.41783	0.064478	0.599548	0.55718
DLM_0039	contig1_35630_36466	6	trans-2,3-dihydro-3-hydroxyanthranilate isomerase [EC:5.3.3.17]	K06998	COG0384	R	12.5107	13.1832	8.78261	10.214	10.5205	13.3571	12.6455	-0.605433	0.503963	0.624354	0.304299	0.0252027	0.133245	0.0760669	0.16478	0.742611	0.0399711	0.524465	0.552422	-0.680761	0.410904	0.58641	0.271787	0.0349722	0.201192
DLM_0040	contig1_36565_36999	6			COG4731	S	10.3207	10.4183	10.6522	9.20702	9.62329	10	10.6966	-0.0493815	0.383128	0.581453	0.0364342	0.792807	0.531624	0.0141173	0.389643	0.800991	0.0611101	0.914474	0.664843	-0.0627594	0.378308	0.576267	-0.0172161	0.827372	0.610509
DLM_0041	contig1_37078_39126	16	ATP-dependent DNA helicase RecG [EC:3.6.4.12]	K03655	recG	LK	15.5534	15.6089	13.2174	9.34035	9.0137	10.9286	14.8715	-0.334103	0.0204467	0.186849	0.124122	0.945768	0.561954	0.00519212	0.932492	0.888487	-0.0535252	0.514116	0.550047	-0.338556	0.0237184	0.195835	0.18851	0.726412	0.586282
DLM_0042	contig1_40857_39391	18	low-affinity inorganic phosphate transporter	K16322	pitA	P	10.5986	10.7847	32.913	10.6947	10.411	5.71429	11.9443	1.5424	5.95859e-05	0.00300417	-1.06112	7.93817e-05	0.00162122	0.026814	0.106192	0.678466	-0.04246	0.366796	0.48793	1.51966	0.000110506	0.00472214	-1.01159	9.20522e-05	0.00269127
DLM_0043	contig1_41873_41109	7	phosphate transport system ATP-binding protein [EC:7.3.2.1]	K02036	pstB	P	12.3397	13.0495	11.1739	14.5579	14.5788	23	12.6904	-0.238162	0.699228	0.664901	0.577072	0.923002	0.555972	0.0812226	0.741088	0.863919	-0.000618857	0.530203	0.555587	-0.318646	0.627218	0.643253	0.585151	0.952751	0.638501
DLM_0044	contig1_42797_41886	10	phosphate transport system permease protein	K02038	pstA	P	18.5154	18.5371	17	19.1193	19.1199	27.1429	20.3545	-0.220956	0.26345	0.527238	0.419511	0.855779	0.541389	0.00295307	0.420844	0.802484	-0.00418235	0.842973	0.644981	-0.22317	0.239417	0.504751	0.431153	0.841912	0.613289
DLM_0045	contig1_43775_42813	9	phosphate transport system permease protein	K02037	pstC	P	10.1069	10.2574	14.3043	12.3193	12.2363	7.5	10.9396	0.378149	0.967648	0.721421	-0.830228	0.00107319	0.0144518	0.0224766	0.300514	0.778604	-0.0124098	0.249887	0.421722	0.356412	0.669871	0.652033	-0.813759	0.00183929	0.0296675
DLM_0046	contig1_44933_43893	15	phosphate transport system substrate-binding protein	K02040	pstS	P	27.6603	30.0965	27.6957	30.5158	29.8185	21.7143	29.8885	-0.0931524	0.326183	0.559929	-0.573671	0.0149142	0.0982616	0.12231	0.0400603	0.564894	-0.0360344	0.0792209	0.244994	-0.214723	0.243568	0.506185	-0.530177	0.0249229	0.173655
DLM_0047	contig1_45097_45843	5	triosephosphate isomerase (TIM) [EC:5.3.1.1]	K01803	tpiA	G	2.08789	1.86881	0.347826	0.364912	0.0924658	0.357143	1.62229	-2.85341	0.0131524	0.144411	-1.22715			-0.160733	0.243953	0.764797	-1.80323	0.174342	0.351128	-2.69194	0.0285422	0.215234
DLM_0049	contig1_46390_46746	0	NADH-quinone oxidoreductase subunit A [EC:7.1.1.2]	K00330		C
DLM_0050	contig1_46737_47213	0	NADH-quinone oxidoreductase subunit B [EC:7.1.1.2]	K00331		C
DLM_0051	contig1_47225_47821	0	NADH-quinone oxidoreductase subunit C [EC:7.1.1.2]	K00332		C
DLM_0052	contig1_47814_49067	1	NADH-quinone oxidoreductase subunit D [EC:7.1.1.2]	K00333	nuoD	C	0.00950119	0.00247525	0.0434783	0.0175439	0.00684932	0.0714286	0.00619195
DLM_0053	contig1_49067_49567	2	NADH-quinone oxidoreductase subunit E [EC:7.1.1.2]	K00334	nuoE	C	0.0285036	0.019802	0.0869565	0.0210526	0.0205479	0.142857	0.00773994
DLM_0054	contig1_49567_50862	0	NADH-quinone oxidoreductase subunit F [EC:7.1.1.2]	K00335		C
DLM_0055	contig1_50866_53220	0	NADH-quinone oxidoreductase subunit G [EC:7.1.1.2]	K00336		C
DLM_0056	contig1_53224_54270	1	NADH-quinone oxidoreductase subunit H [EC:7.1.1.2]	K00337	nuoH	C	0.00950119	0.0049505	0.0434783	0.00701754	0.00684932	0.0714286	0.00928793
DLM_0057	contig1_54288_54776	0	NADH-quinone oxidoreductase subunit I [EC:7.1.1.2]	K00338		C
DLM_0058	contig1_54786_55430	2	NADH-quinone oxidoreductase subunit J [EC:7.1.1.2]	K00339	nuoJ	C	0.0190024	0.0247525	0.0869565	0.0350877	0.0239726	0.642857	0.0247678
DLM_0059	contig1_55457_55762	0	NADH-quinone oxidoreductase subunit K [EC:7.1.1.2]	K00340		C
DLM_0060	contig1_55798_57828	2	NADH-quinone oxidoreductase subunit L [EC:7.1.1.2]	K00341	nuoL	CP	0.0118765	0.0148515	0.0869565	0.0491228	0.0239726	0.142857	0.0185759
DLM_0061	contig1_57872_59368	2	NADH-quinone oxidoreductase subunit M [EC:7.1.1.2]	K00342	nuoM	C	0.0190024	0.00990099	0.0869565	0.0245614	0.0171233	0.142857	0.0216718
DLM_0062	contig1_59392_60846	5	NADH-quinone oxidoreductase subunit N [EC:7.1.1.2]	K00343	nuoN	C	0.356295	0.336634	0.434783	0.312281	0.267123	0.357143	0.309598	-0.270113			-1.86458			-0.0362194			-0.189695			-0.233154			-1.66742
DLM_0063	contig1_60862_61158	1					0.909739	0.782178	0.913043	0.761404	0.753425	0.5	0.831269	-0.0897621			-0.689493			-0.217424			-0.0178838			0.128401			-0.66415
DLM_0064	contig1_62247_61381	11	Kdo2-lipid IVA lauroyltransferase/acyltransferase [EC:2.3.1.241 2.3.1.-]	K02517	htrB	M	16.6722	16.1683	59.5217	25.0491	16.661	22.5714	21.1053	1.73949	0.000146685	0.00596396	-0.240362	0.128862	0.298685	-0.0444538	0.376391	0.794779	-0.590044	2.36487e-06	0.000111261	1.78468	0.000193528	0.00725199	0.357142	0.360382	0.471677
DLM_0065	contig1_63014_62244	5	Kdo2-lipid IVA lauroyltransferase/acyltransferase [EC:2.3.1.241 2.3.1.-]	K02517	htrB	M	1.13777	1.25248	3.86957	4.16842	2.01027	1.64286	1.4195	1.70286	0.292289	0.542921	-1.42605	0.372722	0.424544	0.139108	0.729363	0.860507	-1.05479	0.240723	0.415636	1.63641	0.0471777	0.279321	-0.363799	0.595069	0.55591
DLM_0066	contig1_63215_64384	1	S-adenosylmethionine synthetase [EC:2.5.1.6]	K00789	metK	H	2.09501	1.9703	2.30435	1.98596	2.37329	1.57143	2.20898	0.0424067			-0.420523			-0.0880143			0.254361			0.13116			-0.667425
DLM_0067	contig1_65842_64532	11	ammonium transporter, Amt family	K03320	amtB	P	24.5629	25.6064	16.7391	18.586	16.6644	8.92857	27.3344	-0.650748	0.0316395	0.226563	-1.15097	0.000352743	0.00580017	0.0613916	0.00280456	0.334217	-0.159635	0.143185	0.320473	-0.711401	0.0228238	0.191542	-0.983876	0.00143676	0.0248461
DLM_0068	contig1_66211_65873	4	nitrogen regulatory protein P-II 2	K04752	glnK	E	3.42755	3.60149	2.34783	2.30175	1.99315	1.07143	4.0743	-0.640847	0.316807	0.555471	-1.22486	0.141451	0.30749	0.0719438	0.721848	0.858739	-0.210369	0.261422	0.431397	-0.712051	0.302004	0.540879	-0.993925	0.208893	0.406389
DLM_0069	contig1_66480_66767	0	ubiquinone biosynthesis accessory factor UbiK	K09806		S
DLM_0070	contig1_66774_68273	16	magnesium chelatase family protein	K07391	COG0606	O	18.9691	18.3663	22.2609	18.014	19.161	17.9286	20.226	0.135864	0.548518	0.634702	-0.0869251	0.263854	0.378249	-0.0460579	0.249623	0.764797	0.0863625	0.260504	0.4305	0.182661	0.6783	0.652033	-0.168524	0.166255	0.377662
DLM_0071	contig1_68347_69099	1	DedD protein	K03749	ftsN	D	0.00712589	0.0049505	0.0434783	0.0175439	0.00342466	0.142857	0.00619195
DLM_0072	contig1_69105_69743	5	protein dithiol oxidoreductase (disulfide-forming) [EC:1.8.4.15]	K03673	dsbG	O	1.94537	1.82673	1.26087	1.64211	1.39726	2	1.91486	-0.720618	0.0385722	0.258235	0.159668	0.627384	0.497651	-0.0902467	0.550748	0.821923	-0.163528	0.174865	0.351128	-0.636596	0.117884	0.404982	0.328764	0.694893	0.582485
DLM_0074	contig1_71517_70147	2	adenylosuccinate lyase [EC:4.3.2.2]	K01756	purB	F	0.0190024	0.019802	0.304348	0.0105263	0.0136986	0.214286	0.00928793
DLM_0075	contig1_72486_71584	0
DLM_0076	contig1_73889_72534	0	signal recognition particle subunit SRP54 [EC:3.6.5.4]	K03106		U
DLM_0077	contig1_73998_74819	12			COG4137	R	18.0024	16.7327	22.5217	16.1579	14.0205	10.3571	18.065	0.220957	0.672368	0.661304	-0.760966	0.00960037	0.0733207	-0.104618	0.030654	0.55779	-0.206793	0.000214495	0.00426277	0.326314	0.385973	0.580409	-0.546714	0.0305211	0.190876
DLM_0078	contig1_74868_75227	6	competence protein ComEA	K02237	comEA	L	5.97625	6.37871	7.73913	5.64211	6.10959	9.64286	6.2678	0.272106	0.173866	0.463819	0.685134	0.565703	0.481344	0.0957319	0.339408	0.790639	0.115121	0.0576703	0.209698	0.177113	0.261342	0.516432	0.577473	0.759257	0.594526
DLM_0079	contig1_76420_75284	16	deoxyribodipyrimidine photo-lyase [EC:4.1.99.3]	K01669	phrB	L	18.3112	18.7005	13.8261	17.9439	17.8938	19.7143	19.5279	-0.500324	0.00937375	0.11815	0.0529912	0.764757	0.52718	0.030884	0.542117	0.821371	-0.00671341	0.917068	0.664891	-0.530469	0.00977613	0.120262	0.0671644	0.704438	0.582682
DLM_0080	contig1_77017_78099	3	major outer membrane protein P.IB	K18133	ompC	M	0.907363	0.824257	2.26087	1.64561	2.75342	1	0.916409	1.15924			-1.00208			-0.150297			0.743554			1.31028			-1.73818
DLM_0081	contig1_78297_80009	13	type IV pilus assembly protein PilB	K02652	pulE	NU	32.7435	24.7351	5.47826	21.9719	29.1747	23.6429	26.13	-2.69666	0.000488433	0.0134073	0.0156222	0.926911	0.557258	-0.404143	0.991177	0.895841	0.405887	0.080909	0.248111	-2.29177	0.000248505	0.00796431	-0.382805	0.292871	0.449914
DLM_0082	contig1_80030_81250	11	type IV pilus assembly protein PilC	K02653	pulF	NU	4.57482	5.02475	2.21739	3.65965	1.98973	2.35714	5.31269	-1.16692	0.0390717	0.260175	-0.754888	0.0298319	0.147052	0.134521	0.386694	0.799321	-0.887358	2.01969e-05	0.000620806	-1.3007	0.0391134	0.251396	-0.0120728	0.713871	0.584974
DLM_0083	contig1_81253_81756,contig1_81756_82121	4	leader peptidase (prepilin peptidase) / N-methyltransferase [EC:3.4.23.43 2.1.1.-]	K02654	pulO	NOU	0.47981	0.405941	0.173913	0.207018	0.109589	0.285714	0.563467	-2.38469	0.220601	0.501146	-0.779691			-0.214366	0.237395	0.761588	-0.834159			-2.16959	0.219142	0.493064
DLM_0084	contig1_82111_82722	0	dephospho-CoA kinase [EC:2.7.1.24]	K00859		H
DLM_0085	contig1_82762_83520	7	cell division protein ZapD	K18778	COG4582	S	2.85748	2.71535	1.65217	1.94386	2.14384	2.57143	3.04334	-1.07444	0.00261103	0.0511939	0.1127			-0.0704989	0.967538	0.892648	0.153228	0.870355	0.652504	-1.0032	0.00158546	0.0339188	-0.0516012
DLM_0086	contig1_83526_83723	1	uncharacterized protein	K09862	COG3024	S	0.190024	0.193069	1.13043	0.350877	0.311644	0.5	0.224458	2.47763			0.428202			0.0234701			-0.173754			2.4549			0.609416
DLM_0087	contig1_85020_83779	3	N-acetylmuramoyl-L-alanine amidase [EC:3.5.1.28]	K01448	amiC	M	0.0285036	0.019802	0.130435	0.0385965	0.0342466	0.285714	0.0232198
DLM_0088	contig1_85472_84978	0	tRNA threonylcarbamoyladenosine biosynthesis protein TsaE	K06925		R
DLM_0089	contig1_85473_86561	10	epoxyqueuosine reductase [EC:1.17.99.6]	K18979	COG1600	C	19.5511	19.8663	20.913	17.0702	17.3288	20.1429	19.7988	0.00216213	0.561782	0.636768	0.155658	0.832727	0.539359	0.0236094	0.391104	0.800991	0.0194747	0.842579	0.644894	-0.0188489	0.882531	0.695887	0.143643	0.791383	0.603642
DLM_0090	contig1_87098_86628	3			COG1247	M	3.02375	3.18812	2.86957	2.90877	2.9726	4.78571	3.50155	-0.170502	0.705764	0.666753	0.635564	0.00783657	0.0644285	0.0768961	0.47747	0.809932	0.0286307	0.99333	0.682548	-0.246658	0.591155	0.63432	0.614393	0.0194626	0.153171
DLM_0091	contig1_87514_87095	2	3-hydroxybutyryl-CoA dehydratase [EC:4.2.1.55]	K17865	maoC	I	5.96912	5.62129	10.7826	5.74386	5.99658	3.85714	6.21981	0.758122	0.423994	0.600394	-0.657248	0.0361357	0.16359	-0.086087	0.0159491	0.495984	0.0594325	0.108967	0.283846	0.844949	0.377063	0.575089	-0.709221	0.0423137	0.220061
DLM_0092	contig1_87810_88505	0	electron transfer flavoprotein beta subunit	K03521		C
DLM_0093	contig1_88509_89441	1	electron transfer flavoprotein alpha subunit	K03522	fixB	C	2.99525	3.33168	2.56522	2.70526	2.80137	1.92857	3.00929	-0.318588			-0.570996			0.154106			0.0476777			-0.471955			-0.611214
DLM_0094	contig1_89657_91438	13	3-(methylthio)propanoyl-CoA dehydrogenase [EC:1.3.8.-]	K20035	caiA	I	26.4371	26.646	26.4783	27.2807	25.5	23.8571	27.3514	-0.0933016	0.118427	0.411092	-0.279432	0.123156	0.293597	0.0119633	0.684582	0.851626	-0.100119	0.0090732	0.0697222	-0.104525	0.129195	0.417111	-0.171853	0.339716	0.461376
DLM_0095	contig1_91710_92813	7	carbamoyl-phosphate synthase small subunit [EC:6.3.5.5]	K01956	carA	EF	2.87648	2.79455	2.08696	0.722807	0.787671	1.92857	2.60062	-0.569085	0.441624	0.606079	1.41862	0.559546	0.478433	-0.0411574	0.843975	0.875072	0.129418	0.622325	0.587735	-0.514071	0.601073	0.635436	1.26754	0.565889	0.547293
DLM_0096	contig1_92837_93493	6	leucine efflux protein	K11250	rhtB	E	6.12352	6.24752	2.08696	1.21754	1.63014	4.35714	5.65789	-1.64795	0.0052736	0.0814262	1.57107	0.000765307	0.0114134	0.0294556	0.619826	0.835544	0.421739	0.00191445	0.0233515	-1.67667	0.00304938	0.0530531	1.365	0.0287927	0.185395
DLM_0097	contig1_93520_96729	27	carbamoyl-phosphate synthase large subunit [EC:6.3.5.5]	K01955	purH	F	9.80048	9.60891	6.6087	2.55789	2.85274	9.57143	9.32972	-0.66924	0.000625972	0.0165019	2.07746	0.000110398	0.00212388	-0.0235623	0.685477	0.851626	0.159855	0.361534	0.486546	-0.639946	0.00172412	0.0361417	1.76311	0.00260176	0.0374338
DLM_0098	contig1_96897_97373	3	transcription elongation factor GreA	K03624	COG0782	K	1.98575	2.09158	3.65217	1.89474	1.98288	1.5	2.02477	0.784079	0.520239	0.628127	-0.435736	0.272761	0.380252	0.0754444	0.903948	0.888339	0.0629117	0.956245	0.673156	0.740712	0.733555	0.662204	-0.487158	0.15382	0.369385
DLM_0099	contig1_97431_97859	5					4.1924	4.17574	4.52174	3.71228	4.03425	3.35714	4.42724	0.0141083	0.79769	0.690626	-0.227832	0.253101	0.36949	-0.00521225	0.654771	0.846259	0.117308	0.0640084	0.219098	0.0200599	0.893425	0.698597	-0.33768	0.19339	0.402173
DLM_0100	contig1_98289_97957	0	RNA-binding protein	K07574		J
DLM_0101	contig1_98427_99044	1	23S rRNA (uridine2552-2'-O)-methyltransferase [EC:2.1.1.166]	K02427	ftsJ	J	1.27791	1.16832	2.30435	1.27719	1.57877	1.28571	1.41022	0.755579			-0.0731664			-0.128823			0.303136			0.885142			-0.368843
DLM_0102	contig1_99125_101035	1	cell division protease FtsH [EC:3.4.24.-]	K03798	hflB	O	0.0166271	0.0049505	0.0434783	0.0105263	0.010274	0.0714286	0.0216718
DLM_0103	contig1_101053_101946	1	dihydropteroate synthase [EC:2.5.1.15]	K00796	folP	H	0.648456	0.589109	0.217391	0.684211	0.59589	1.07143	0.674923	-1.67171			0.564264			-0.137943			-0.202079			-1.53303			0.773802
DLM_0104	contig1_102096_103430	0	phosphoglucosamine mutase [EC:5.4.2.10]	K03431		G
DLM_0105	contig1_104546_103497	10	alanine racemase [EC:5.1.1.1]	K01775	alr	M	12.3492	12.1856	11.0435	11.7368	12.2979	14.0714	12.7384	-0.25996	0.423697	0.600394	0.175942	0.142492	0.307892	-0.0202776	0.493701	0.813737	0.0673987	0.335936	0.474826	-0.236703	0.679744	0.652033	0.116003	0.206241	0.406295
DLM_0106	contig1_104681_105310	10	membrane-associated protein	K03975	dedA	S	5.60808	5.82921	17.6087	6.73333	9.22945	4.07143	7.10681	1.56689	0.000242201	0.00854519	-0.816685	0.00420867	0.0432596	0.056325	0.880856	0.885318	0.452238	0.000124274	0.00278148	1.50702	0.00036251	0.0107679	-1.26649	0.000375841	0.00829723
DLM_0107	contig1_105697_105371	3	FKBP-type peptidyl-prolyl cis-trans isomerase FkpA [EC:5.2.1.8]	K03772/K01802	fkpA	O	3.72209	4.11634	6	3.82807	3.84589	5.07143	3.91176	0.593856	0.201413	0.487825	0.323015	0.620753	0.496353	0.145779	0.346868	0.790639	0.00401454	0.410206	0.508437	0.448816	0.11915	0.407605	0.32646	0.685351	0.578747
DLM_0108	contig1_105923_106639	13			COG5473	S	25.6033	25.1262	22.9565	24.8491	21.3767	27.5	24.7508	-0.252421	0.304683	0.549318	0.0652354	0.0267135	0.137047	-0.0266055	0.14494	0.731083	-0.219841	0.00112691	0.015104	-0.225076	0.45685	0.596242	0.290496	0.110217	0.324914
DLM_0109	contig1_106650_107600,contig1_107604_107699	8	glycerate dehydrogenase [EC:1.1.1.29]	K00018	ldhA	CHR	18.5392	18.2104	22.3478	17.193	18.0103	19.5	20.2663	0.173233	0.109421	0.402388	0.0950729	0.985999	0.571528	-0.024394	0.418653	0.802484	0.0652386	0.500025	0.544506	0.198366	0.100464	0.384007	0.0372941	0.778791	0.599531
DLM_0110	contig1_108153_107674	1					0.0142518	0.00990099	0.0434783	0.0140351	0.00342466	0.0714286	0.0201238
DLM_0111	contig1_108212_108706	5	glutathione peroxidase [EC:1.11.1.9]	K00432	btuE	O	9.71496	10.2426	8.56522	6.83509	6.61986	5.5	9.84211	-0.276712	0.468007	0.614996	-0.396288	0.00729977	0.0624158	0.0768288	0.796814	0.870056	-0.0488443	0.670124	0.603223	-0.352802	0.449328	0.595055	-0.339984	0.0427287	0.220628
DLM_0112	contig1_109514_108834	4	tRNA (guanine-N7-)-methyltransferase [EC:2.1.1.33]	K03439	COG0220	R	7.16152	7.0198	8.6087	6.86667	6.98973	4.85714	7.26935	0.170535	0.885754	0.707311	-0.582262	0.137191	0.306144	-0.0283045	0.519516	0.819094	0.0229401	0.520072	0.550728	0.199579	0.785549	0.67469	-0.597742	0.070882	0.274825
DLM_0113	contig1_110468_109551	12			wcaG	MG	27.6532	28.7376	30.5652	24.0982	25.911	23.7143	28.2755	0.0482647	0.182615	0.468476	-0.111073	0.253518	0.36949	0.0566442	0.504347	0.81553	0.101777	0.059565	0.21162	-0.00764012	0.176701	0.465292	-0.204391	0.0600796	0.261007
DLM_0114	contig1_110566_110453	5	secreted frizzled-related protein 1	K02166			12.1235	11.6213	9.13043	7.98947	8.39726	7.28571	11.6842	-0.504046	0.109658	0.402388	-0.21579	0.30961	0.393421	-0.0605072	0.0573753	0.617302	0.0691324	0.0960671	0.267241	-0.442799	0.127683	0.416627	-0.277463	0.175588	0.386222
DLM_0115	contig1_110528_111544	13	CDP-4-dehydro-6-deoxyglucose reductase, E3 [EC:1.17.1.1]	K00523	fdx	C	24.1425	23.9233	24.4348	17.4035	18.6267	16.2143	24.8591	-0.0797768	0.255192	0.521388	-0.195311	0.105796	0.273274	-0.012802	0.576317	0.826512	0.0965764	0.0782712	0.243703	-0.0662354	0.32547	0.55459	-0.284428	0.0439613	0.225914
DLM_0116	contig1_111796_111933	0	melanocortin 3 receptor	K04201/K03758
DLM_0117	contig1_112315_113754	16	arginine:ornithine antiporter / lysine permease	K03758	potE	E	29.5321	29.9926	44.0435	30.7228	32.8459	36.7143	30.1563	0.480576	0.00901852	0.11544	0.171627	0.813684	0.535659	0.022845	0.864458	0.881791	0.0937313	0.0136497	0.0904225	0.45847	0.00669467	0.0935763	0.0853552	0.510264	0.535172
DLM_0118	contig1_113828_115063	0	arginine deiminase [EC:3.5.3.6]	K01478		E
DLM_0119	contig1_115155_116165	0	ornithine carbamoyltransferase [EC:2.1.3.3]	K00611		E
DLM_0120	contig1_116196_116336	0	phosphatidylinositol-3,4,5-trisphosphate-dependent Rac exchanger 1 protein	K12365
DLM_0121	contig1_116542_117486	0	carbamate kinase [EC:2.7.2.2]	K00926		E
DLM_0122	contig1_118634_117597	14	NTE family protein	K07001	rssA	R	34.5986	35.5668	30.087	30.6737	31.3938	37.4286	36.3065	-0.296568	0.233731	0.508742	0.204379	0.193259	0.340694	0.0403509	0.34667	0.790639	0.030794	0.826597	0.640233	-0.336179	0.178565	0.467167	0.181044	0.196424	0.404725
DLM_0123	contig1_118862_119200	7	PadR family transcriptional regulator, regulatory protein PadR	K10947	COG1695	K	13.772	13.7822	12.087	11.6702	12.1678	10.0714	14.3576	-0.291951	0.605056	0.65103	-0.312454	0.549698	0.475583	0.00100885	0.964245	0.892648	0.0602192	0.394618	0.5015	-0.292221	0.579585	0.627983	-0.365213	0.509111	0.535172
DLM_0124	contig1_119197_120027	9			COG4709	S	17.7173	17.4926	18.6087	15.3053	16.0753	18.1429	16.6409	-0.0263922	0.379281	0.58065	0.157254	0.700772	0.514765	-0.01734	0.9654	0.892648	0.0681592	0.496592	0.542562	-0.00831291	0.397201	0.583387	0.0965541	0.645687	0.570237
DLM_0125	contig1_120660_120103	4	adenine phosphoribosyltransferase [EC:2.4.2.7]	K00759	apt	F	6.75059	6.46535	3.6087	4.2807	4.18836	2.85714	6.10217	-1.015	0.166375	0.460423	-0.700193	0.00872216	0.0685755	-0.062398	0.609729	0.832555	-0.0341432	0.78114	0.632075	-0.951865	0.161426	0.455516	-0.65859	0.0596925	0.261007
DLM_0126	contig1_122059_120761	13	adenine/guanine/hypoxanthine permease	K06901	COG2252	R	36.715	37.5619	55.5217	37.7719	41.5274	38.8571	37.4056	0.500841	0.107996	0.402012	-0.0444151	0.58532	0.486823	0.0334269	0.535778	0.820839	0.13384	0.0844554	0.253842	0.468153	0.171562	0.461326	-0.170795	0.338394	0.460738
DLM_0127	contig1_122227_122856	1	guanylate kinase [EC:2.7.4.8]	K00942	gmk	F	0.00712589	0.00742574	0.0434783	0.0140351	0.0239726	0.0714286	0.00773994
DLM_0128	contig1_122926_123132	0	DNA-directed RNA polymerase subunit omega [EC:2.7.7.6]	K03060		K
DLM_0129	contig1_123156_125312	14	GTP diphosphokinase / guanosine-3',5'-bis(diphosphate) 3'-diphosphatase [EC:2.7.6.5 3.1.7.2]	K01139	spoT	TK	7.76247	7.37871	6.34783	11.6947	11.2432	27	7.23375	-0.450566	0.116204	0.409381	1.10354	0.240049	0.361581	-0.0717163	0.199006	0.75198	-0.0531554	0.432012	0.515347	-0.37811	0.190944	0.476335	1.16416	0.19439	0.402173
DLM_0130	contig1_125316_125516	0	sulfur carrier protein	K03154		H
DLM_0131	contig1_125539_126333	8	thiazole synthase [EC:2.8.1.10]	K03149	thiG	H	17.0309	17.599	19.3478	12.7614	14.0034	23.5	18.0139	0.0745354	0.892159	0.707311	0.790904	0.407124	0.434958	0.0486695	0.340598	0.790639	0.131482	0.180372	0.353908	0.0266052	0.70061	0.656594	0.666882	0.497291	0.5313
DLM_0132	contig1_126465_126677	0	small subunit ribosomal protein S21	K02970		J
DLM_0133	contig1_126785_127231	0	uncharacterized protein	K09117		S
DLM_0134	contig1_127295_129076	1	DNA primase [EC:2.7.7.101]	K02316	dnaG	L	0.0855107	0.0990099	0.0434783	0.0842105	0.0410959	0.0714286	0.123839	-1.0708						0.211999			-1.03769			-1.28206
DLM_0135	contig1_129148_131076	1	RNA polymerase primary sigma factor	K03086	rpoS	K	0.00475059	0.00247525	0.0434783	0.00350877	0.0171233	0.571429	0.00154799
DLM_0137	contig1_131586_132854	9			gltP	C	12.3824	12.9257	21.913	17.4877	18.4486	27.4286	12.2601	0.728503	0.000404207	0.0118777	0.566577	0.0602074	0.213313	0.0624846	0.20357	0.75198	0.0744857	0.155635	0.333714	0.666758	0.000906004	0.0220677	0.499551	0.0896936	0.298789
DLM_0138	contig1_133021_134097	11	L-asparaginase [EC:3.5.1.1]	K01424	ansB	EJ	18.8005	19.0842	18.9565	19.8737	20.8288	27.0714	19.1409	-0.0861987	0.529767	0.63082	0.325339	0.692957	0.51348	0.0221326	0.363344	0.790639	0.0655594	0.599236	0.578724	-0.107592	0.450701	0.595594	0.267239	0.715516	0.584974
DLM_0139	contig1_135626_134295	8	two-component system, response regulator AauR	K17061/K10126	atoC	T	12.1639	12.9158	23.0435	17.1719	18.6301	23.8571	12.4458	0.790394	0.00484158	0.0761842	0.332193	0.124089	0.293998	0.0862783	0.0412219	0.564894	0.113277	0.00897586	0.0692049	0.704855	0.0120808	0.134122	0.226376	0.212894	0.406884
DLM_0140	contig1_137478_135619	18	two-component system, sensor histidine kinase AauS [EC:2.7.13.3]	K17060/K10125	COG4191	T	21.4442	21.0941	35.2609	29.5474	32.4315	44	21.243	0.622627	0.105658	0.400157	0.490227	0.397652	0.433998	-0.022485	0.475479	0.809932	0.131318	0.000113354	0.00263956	0.645852	0.0833742	0.359921	0.366368	0.795005	0.603801
DLM_0141	contig1_139236_137647	14	methyl-accepting chemotaxis protein	K03406/K03776	tar	T	23.7126	24.745	29.5652	23.386	23.5925	25.1429	25.6672	0.220595	0.367014	0.573856	0.0150412	0.449567	0.446079	0.0627422	0.0949146	0.660744	0.0104659	0.253601	0.424584	0.158593	0.484865	0.606313	0.012035	0.306294	0.453073
DLM_0142	contig1_139398_139261	1	H+/K+-exchanging ATPase subunit alpha [EC:7.2.2.19]	K01542			0.389549	0.482673	2.65217	0.407018	0.417808	0.5	0.377709	2.67231			0.214077			0.309774			0.0350641			2.36327			0.186473
DLM_0143	contig1_140318_139413	5			lysR	K	6.93587	7.38861	7.13043	5.28772	5.30479	7.92857	7.02012	-0.0524948	0.89233	0.707311	0.506904	0.115497	0.283993	0.0917585	0.135315	0.723438	0.00196544	0.314558	0.465099	-0.14425	0.763162	0.66769	0.518515	0.257378	0.432601
DLM_0144	contig1_140436_141671	15	diaminopimelate decarboxylase [EC:4.1.1.20]	K01586	lysA	E	22.6033	23.8193	6.52174	8.57895	4.65411	3.07143	25.4334	-1.89724	7.49856e-05	0.00370498	-1.6227	2.41227e-05	0.000587444	0.0764341	0.00561088	0.391095	-0.882839	5.05621e-05	0.00130517	-1.97294	2.15763e-05	0.00138299	-0.790945	0.00268035	0.0381506
DLM_0145	contig1_143130_142012	15	major outer membrane protein P.IB	K18133	ompC	M	25.62	24.948	27.2609	22.6807	24.0342	22.2857	25.8173	-0.00963757	0.704037	0.666141	-0.13928	0.181338	0.333051	-0.0379828	0.576212	0.826512	0.0810639	0.0751941	0.237977	0.0290846	0.540218	0.619604	-0.212884	0.114814	0.327686
DLM_0146	contig1_143836_143537	3	hyperosmotically inducible periplasmic protein	K04065	osmY	R	8.23278	8.26485	8.86957	7.80702	8.31849	10.9286	8.4226	0.0124904	0.927079	0.713093	0.402501	0.0920411	0.257372	0.0061404	0.895118	0.887141	0.0888649	0.100785	0.273716	0.00708942	0.931934	0.703199	0.321096	0.129553	0.346461
DLM_0147	contig1_144016_145344	10	membrane-bound lytic murein transglycosylase A [EC:4.2.2.-]	K08304	mltA	M	5.1924	4.79703	8.47826	3.44561	3.06849	16.7857	4.59133	0.612374	0.0414405	0.26454	2.23119	0.636987	0.500272	-0.113729	0.883269	0.885318	-0.169917	0.0467446	0.193468	0.726842	0.0220846	0.19061	2.4731	0.548083	0.543712
DLM_0148	contig1_145370_146485	9	HlyD family secretion protein	K02005/K03585	acrA	M	13.9311	13.1634	16.9565	12.3684	13.2877	9.78571	14.2926	0.188536	0.911664	0.709903	-0.420672	0.0404988	0.172374	-0.0812514	0.0797351	0.640356	0.100741	0.280013	0.441845	0.270527	0.427324	0.58641	-0.513954	0.0191993	0.153171
DLM_0149	contig1_146499_149651	23	hydrophobic/amphiphilic exporter-1 (mainly G- bacteria), HAE1 family	K03296		V	27.5416	28.448	30.3043	25.1333	26.4692	25	28.0464	0.0376067	0.157799	0.456426	-0.108168	0.0814454	0.245521	0.0481023	0.0635019	0.624767	0.0720602	0.806139	0.63842	-0.00975625	0.362963	0.568171	-0.172769	0.0635279	0.269647
DLM_0150	contig1_149754_150608	9			hisJ	ET	11.981	11.0668	13.7826	11.5754	11.1473	8.64286	11.6254	0.10398	0.501472	0.624026	-0.515344	0.0610601	0.215541	-0.113512	0.0347613	0.55779	-0.0570754	0.324086	0.469015	0.218232	0.262611	0.516432	-0.450809	0.0547892	0.252742
DLM_0151	contig1_151528_150635	10	LysR family transcriptional regulator, glycine cleavage system transcriptional activator	K03566	lysR	K	13.9715	13.5272	21.2174	14.6737	14.9315	18.4286	14.7771	0.503806	0.198973	0.485935	0.236452	0.831073	0.539359	-0.0462393	0.133266	0.723438	0.0211876	0.801488	0.636932	0.550785	0.160504	0.455113	0.222724	0.768701	0.596502
DLM_0152	contig1_151605_152168	4	chromate transporter	K07240	chrA	P	7.58195	7.37624	10.0435	7.82456	7.80822	9.21429	8.58359	0.310625	0.488038	0.620528	0.153102	0.618996	0.495773	-0.0391524	0.444561	0.803773	-0.00570218	0.960531	0.673387	0.350517	0.412342	0.58641	0.166264	0.562838	0.547047
DLM_0153	contig1_152162_152683	4	chromate transporter	K07240	chrA	P	13.1568	12.7153	15	13.5158	13.5651	78.3571	14.1966	0.0941638	0.357074	0.570692	2.45266	0.542563	0.475385	-0.0487035	0.206699	0.75198	0.00256471	0.731946	0.622827	0.143607	0.382301	0.57837	2.45755	0.483523	0.526958
DLM_0154	contig1_152798_153766	10			desA	I	9.84798	9.90842	14	10.0316	9.97603	7.85714	11.1517	0.40909	0.923196	0.712013	-0.446893	0.0850518	0.248541	0.00968077	0.904197	0.888339	-0.0106691	0.490397	0.54129	0.400149	0.896906	0.699157	-0.428764	0.0889038	0.298789
DLM_0155	contig1_153747_154808	3	uroporphyrinogen decarboxylase [EC:4.1.1.37]	K01599	hemE	H	0.0332542	0.0346535	0.26087	0.0385965	0.0239726	0.285714	0.0216718
DLM_0156	contig1_155248_157473	7	primosomal protein N' (replication factor Y) (superfamily II helicase) [EC:3.6.4.-]	K04066	priA	L	12.1354	12.0173	11.6087	11.2912	10.5103	10.3571	13.144	-0.17711	0.408328	0.592666	-0.248065	0.844275	0.540465	-0.0127946	0.510632	0.816316	-0.105624	0.240036	0.415223	-0.273429	0.789611	0.67469	-0.134982	0.693219	0.582029
DLM_0157	contig1_157473_158900	15	serine-type D-Ala-D-Ala carboxypeptidase/endopeptidase (penicillin-binding protein 4) [EC:3.4.16.4 3.4.21.-]	K07259	dacB	M	27.7435	28.1832	27.6087	26.0912	25.7021	86.7143	32.0511	-0.104963	0.551068	0.635319	1.64812	0.164095	0.322549	0.0238093	0.93315	0.888487	-0.023966	0.555078	0.564266	-0.128033	0.576549	0.627378	1.67955	0.135576	0.352968
DLM_0158	contig1_158942_159184	4	glutaredoxin 3	K03676	grxC	O	7.26128	6.71287	6.21739	7.1193	7.67808	6.07143	8.19505	-0.318908	0.216826	0.498753	-0.312459	0.107529	0.273274	-0.112763	0.188901	0.75198	0.106325	0.387036	0.498935	-0.205406	0.24474	0.506185	-0.411324	0.100786	0.3151
DLM_0159	contig1_159322_159774	1	preprotein translocase subunit SecB	K03071	secB	U	1.2304	1.43812	0.956522	0.515789	0.34589	0.142857	1.35913	-0.458256			-1.93497			0.225582			-0.579153			-0.683098			-1.34836
DLM_0160	contig1_159774_160220	2	SH3 domain protein	K07184	COG3807	S	3.71021	3.55446	1.86957	1.69474	1.09932	0.785714	3.4969	-1.08379	0.502166	0.624087	-1.19174	0.16723	0.324318	-0.0613427	0.062089	0.624767	-0.627142	0.274522	0.439488	-1.02171	0.538339	0.61952	-0.557143	0.0630278	0.268955
DLM_0161	contig1_160224_161228	2	glycerol-3-phosphate dehydrogenase (NAD(P)+) [EC:1.1.1.94]	K00057	gpsA	C	0.532067	0.487624	1.34783	0.192982	0.123288	0.214286	0.434985	-0.379851			-0.463217			-0.126194			-0.63633			-0.252917			0.180572
DLM_0162	contig1_161543_161313	3	cation/acetate symporter	K14393/K04773			2.65558	2.76238	2	2.39298	2.60959	2.78571	2.71827	-0.504021	0.843584	0.701752	0.136478	0.881698	0.545471	0.0574128	0.759198	0.866241	0.122327	0.557408	0.56459	-0.560695	0.771413	0.670564	0.0216103	0.750285	0.592224
DLM_0163	contig1_162275_161730	5	thioredoxin-dependent peroxiredoxin [EC:1.11.1.24]	K11065	tpx	O	7.46081	7.39604	9.69565	6.77895	6.80137	6.21429	7.91176	0.283013	0.66041	0.659731	-0.208233	0.206506	0.347266	-0.0120478	0.387676	0.799321	0.00207824	0.607633	0.582074	0.2958	0.613319	0.639442	-0.202851	0.204388	0.406295
DLM_0164	contig1_163536_163204,contig1_163202_163020,contig1_163020_162397	7					5.69596	5.99505	2.78261	19.1754	11.8973	8.14286	7.26935	-1.12849	0.0122051	0.137055	-1.31841	0.00677925	0.0601022	0.0743632	0.605784	0.832555	-0.691316	0.00222528	0.0261734	-1.20212	0.0123913	0.135953	-0.619637	0.0340245	0.199716
DLM_0165	contig1_164429_163533	6	ribosomal protein L11 methyltransferase [EC:2.1.1.-]	K02687	prmA	J	6.25416	6.35149	4.26087	23.9825	11.1096	9.57143	6.98916	-0.659617	0.111289	0.404825	-1.41768	0.00763641	0.0631613	0.0238363	0.980348	0.894522	-1.11314	0.000792763	0.0122656	-0.682714	0.116339	0.402882	-0.297086	0.254189	0.430031
DLM_0166	contig1_165787_164429	3	acetyl-CoA carboxylase, biotin carboxylase subunit [EC:6.4.1.2 6.3.4.14]	K01961	accC	I	1.50119	1.60891	3.65217	3.29123	2.21233	1.5	1.90557	1.16665			-1.35465			0.098652			-0.594358			1.06874			-0.75283
DLM_0167	contig1_166350_165886	0	acetyl-CoA carboxylase biotin carboxyl carrier protein	K02160		I
DLM_0168	contig1_166816_166385	0	3-dehydroquinate dehydratase II [EC:4.2.1.10]	K03786		E
DLM_0169	contig1_167131_166997	1	glutamyl-Q tRNA(Asp) synthetase [EC:6.1.1.-]	K01894			0.292162	0.235149	0.130435	0.305263	0.243151	0.0714286	0.320433	-1.25843			-2.17824			-0.312663			-0.330889			-0.945029			-1.83989
DLM_0170	contig1_167135_168166	10	S-adenosylmethionine:tRNA ribosyltransferase-isomerase [EC:2.4.99.17]	K07568	queA	J	2.08789	2.14851	2.13043	1.84561	1.45205	1	2.3065	-0.0573834	0.349974	0.570314	-1.54265	0.00512249	0.0495218	0.0418278	0.452279	0.806177	-0.348691	0.131324	0.305802	-0.093797	0.31101	0.548539	-1.12894	0.0194413	0.153171
DLM_0171	contig1_168193_168564	3			COG3536	S	0.629454	0.59901	0.347826	0.484211	0.414384	0.428571	0.733746	-1.13244	0.422217	0.600155	-0.500832	0.613636	0.494503	-0.108558	0.678113	0.851626	-0.230337	0.705036	0.614727	-1.02315	0.386823	0.580845	-0.263034	0.553947	0.544506
DLM_0172	contig1_168567_169301	0	demethylmenaquinone methyltransferase / 2-methoxy-6-polyprenyl-1,4-benzoquinol methylase [EC:2.1.1.163 2.1.1.201]	K03183		H
DLM_0173	contig1_169313_169942	5	homoserine/homoserine lactone efflux protein	K05834	rhtB	E	5.04276	5.24505	3.65217	4.70526	4.84932	3.14286	5.78328	-0.56045	0.113098	0.407293	-0.664959	0.132969	0.302434	0.0572752	0.316041	0.783922	0.0408197	0.889907	0.658807	-0.616986	0.0820775	0.358196	-0.698319	0.150922	0.366156
DLM_0174	contig1_169969_170547	2	ubiquinone biosynthesis accessory factor UbiJ	K03690	COG3165	S	0.223278	0.193069	0.0869565	0.224561	0.174658	0.142857	0.239938	-1.45547	0.123097	0.415096	-1.0207			-0.209191	0.535113	0.820839	-0.365267	0.0923323	0.264417	-1.24554	0.0378612	0.248569	-0.690145
DLM_0175	contig1_170567_172093	13	ubiquinone biosynthesis protein	K03688	aarF	R	5.8361	5.97772	4.21739	5.49123	4.84589	3.5	6.33282	-0.673868	0.107995	0.402012	-0.845721	0.149058	0.313061	0.0332401	0.0581709	0.617302	-0.178483	0.343253	0.478171	-0.636768	0.096808	0.378242	-0.652778	0.280719	0.445258
DLM_0176	contig1_172852_172172	1	3-oxoacid CoA-transferase subunit B [EC:2.8.3.5]	K01029	atoA	I	0.897862	0.990099	3.26087	1.08772	1.05479	1	0.990712	1.7657			-0.204066			0.14161			-0.0470302			1.62483			-0.149576
DLM_0177	contig1_173568_172855	3	3-oxoacid CoA-transferase subunit A [EC:2.8.3.5]	K01028	atoD	I	3.82185	3.89356	5.21739	3.99649	3.94521	4.21429	4.36378	0.354063	0.530923	0.630891	-0.00620576	0.746996	0.52468	0.0273503	0.524959	0.820839	-0.0213193	0.673531	0.604267	0.327452	0.555971	0.624663	0.0225733	0.745331	0.591937
DLM_0178	contig1_174364_173588	3	3-hydroxybutyrate dehydrogenase [EC:1.1.1.30]	K00019	fabG	IQR	8.58195	8.32426	9.30435	8.82456	9.28767	8.5	8.80495	-0.0101035			-0.157254			-0.0444907			0.0729981			0.0351265			-0.222792
DLM_0179	contig1_175817_174426	9			gntT	GE	13.7791	13.7772	15.7826	12.0912	12.0548	15.2857	13.5836	0.100861	0.236018	0.509447	0.255463	0.686287	0.511659	0.000335254	0.62415	0.835658	-0.00703956	0.675057	0.604267	0.101265	0.235614	0.503793	0.269963	0.546837	0.543712
DLM_0180	contig1_177523_176108	11			rocR	KT	15.5321	15.6411	18.6522	14.8561	15.3493	22.8571	16.0031	0.169101	0.589806	0.645223	0.538826	0.606827	0.492589	0.0106222	0.69628	0.852622	0.0444291	0.985494	0.680839	0.159218	0.568131	0.625603	0.501856	0.595127	0.55591
DLM_0181	contig1_177659_178018	5	4-carboxymuconolactone decarboxylase [EC:4.1.1.44]	K01607	COG0599	S	7.16865	7.54455	8.95652	7.77895	7.18493	10.8571	7.78173	0.226244	0.574799	0.642132	0.398238	0.404454	0.434958	0.0742661	0.642843	0.84346	-0.117286	0.266939	0.434591	0.152718	0.637511	0.647066	0.522984	0.236938	0.423647
DLM_0182	contig1_178532_178110	3	NADH dehydrogenase [ubiquinone] 1 alpha subcomplex assembly factor 3	K09008	COG3737	S	3.47981	3.33168	2.43478	2.4807	2.29452	4.28571	3.16409	-0.63226	0.492195	0.620528	0.685867	0.913773	0.554108	-0.0625755	0.90012	0.887141	-0.113309	0.438687	0.520207	-0.568945	0.365476	0.569544	0.806636	0.990118	0.647078
DLM_0183	contig1_178646_179953	17	alanine-synthesizing transaminase [EC:2.6.1.66 2.6.1.2]	K14260	COG0436	E	28.1449	27.9653	21.2174	25.0035	24.8459	36	28.1811	-0.507692	0.0108122	0.126593	0.43818	0.707457	0.515542	-0.00823252	0.6803	0.851626	-0.0117948	0.105141	0.278962	-0.49872	0.010967	0.127853	0.457435	0.516997	0.535843
DLM_0184	contig1_180093_181403	11	homoserine dehydrogenase [EC:1.1.1.3]	K00003	thrA	E	15.2589	16.0173	2.43478	6.21754	5.60274	10.1429	14.7028	-2.74278	4.33031e-06	0.000396217	0.623287	0.53506	0.473708	0.0705127	0.0195688	0.55089	-0.152898	0.0313672	0.151932	-2.81255	3.39659e-06	0.000330925	0.783645	0.209628	0.406499
DLM_0185	contig1_181470_181802	2	centromere protein F	K11499			1.56295	1.61386	0.347826	0.501754	0.489726	0.642857	1.41796	-2.26282	0.274819	0.533565	0.274757	0.993566	0.574529	0.0467803	0.928327	0.888487	-0.0376923	0.772755	0.629869	-2.30886	0.236541	0.503793	0.319909	0.947917	0.636304
DLM_0186	contig1_181870_183279	10	threonine synthase [EC:4.2.3.1]	K01733	thrC	E	9.05463	9.07178	0.695652	3.98246	2.91096	2.07143	8.90248	-3.79721	1.45996e-05	0.00105397	-1.11484	0.0100474	0.0757268	0.00326104	0.328428	0.788743	-0.459592	0.000445235	0.00771738	-3.79973	8.11805e-06	0.000617915	-0.774067	0.00940924	0.0983419
DLM_0187	contig1_183453_184127	4	flagellar basal body P-ring formation protein FlgA	K02386	flgA	NO	6.59382	6.7896	0.913043	41.1298	21.7705	2.21429	6.74303	-2.94735	0.0220465	0.19014	-4.29803	0.00192502	0.023292	0.042743	0.40833	0.802484	-0.920493	0.000117007	0.00269738	-2.98936	0.017894	0.169801	-3.37008	0.00355126	0.0465643
DLM_0188	contig1_184198_184497	4	negative regulator of flagellin synthesis FlgM	K02398	flgM	KNU	1.81473	1.87376	0.173913	0.750877	0.297945	0.857143	1.82198	-4.46503	0.0891525	0.375209	-1.85077	0.292929	0.385547	0.0504353	0.798778	0.870056	-1.32874	0.0396158	0.175968	-4.51472	0.0983713	0.38107	-1.52303
DLM_0189	contig1_184523_184987	5	flagellar biosynthesis protein FlgN	K02399/K01869	COG3418	NUO	10.2542	11.4728	1.73913	7.70175	6.09932	0.857143	9.44582	-2.72508	0.125688	0.418174	-3.50942	0.00821586	0.0656515	0.160603	0.165453	0.742611	-0.34503	0.049728	0.19817	-2.88495	0.109604	0.394916	-3.15693	0.0114425	0.111012
DLM_0190	contig1_185024_186016	7	adenosylcobinamide-phosphate synthase [EC:6.3.1.10]	K02227	cbiB	H	11.3373	11.0248	6.21739	8.9614	8.22945	15.2143	11.0542	-0.961688	0.00882045	0.113636	0.68087	0.848823	0.540465	-0.0397988	0.418028	0.802484	-0.125614	0.295498	0.45202	-0.92115	0.00289679	0.0515019	0.813944	0.667379	0.574837
DLM_0191	contig1_186139_187551	7	ATP-dependent RNA helicase RhlE [EC:3.6.4.13]	K11927	srmB	LKJ	6.61995	6.48515	6.47826	5.07719	5.14384	4.42857	7.19659	-0.138959	0.688597	0.662932	-0.318254	0.155156	0.318963	-0.0284749	0.485218	0.812032	0.0183895	0.373033	0.492255	-0.109744	0.914704	0.701977	-0.325171	0.293012	0.449914
DLM_0192	contig1_188243_187677	5	L-lactate dehydrogenase complex protein LldG	K00782	COG1556	S	11.7126	11.4876	10.3478	9.80702	10.2534	9.35714	11.4706	-0.277751	0.272185	0.532399	-0.158978	0.834325	0.539359	-0.0269542	0.995762	0.895841	0.0626705	0.0111962	0.0784527	-0.250057	0.243623	0.506185	-0.214189	0.567068	0.548046
DLM_0193	contig1_189640_188240	15	L-lactate dehydrogenase complex protein LldF	K18929	COG1139	C	28.7648	30.1832	25.4783	25.2596	25.2568	28.7857	29.7198	-0.27214	0.114937	0.409381	0.102575	0.640478	0.500272	0.0697343	0.155109	0.733786	-0.00303188	0.417714	0.51085	-0.341135	0.0766189	0.346881	0.113067	0.410671	0.495384
DLM_0194	contig1_190437_189637	6	L-lactate dehydrogenase complex protein LldE	K18928	glpC	C	13.4347	13.703	12	11.5825	12.2774	15.7857	14.274	-0.257921	0.214562	0.496407	0.363918	0.130114	0.300009	0.0290578	0.810175	0.871407	0.0813777	0.172133	0.349932	-0.286239	0.273416	0.523145	0.29	0.285132	0.447404
DLM_0195	contig1_191823_190486	15	methyl-accepting chemotaxis protein	K03406	tar	T	23.9525	24.1856	38.3913	23.3228	24.0993	28.4286	24.5062	0.576203	0.0269151	0.206499	0.199862	0.512079	0.468502	0.0137536	0.996128	0.895841	0.0437803	0.982582	0.680231	0.563189	0.026075	0.207553	0.163541	0.56181	0.547047
DLM_0196	contig1_192302_192177	2	Rad and Gem related GTP binding protein 1	K07847			3.07126	3.06683	2.56522	2.99298	3.29452	2.21429	3.4257	-0.354742	0.513091	0.628001	-0.517502	0.316544	0.399068	-0.00155012	0.908372	0.888487	0.135799	0.00551584	0.0487195	-0.352453	0.505751	0.609359	-0.645842	0.263658	0.436102
DLM_0197	contig1_192378_192716	6	acetoacetyl-CoA synthetase [EC:6.2.1.16]	K01907/K02304			6.78147	6.7896	13.6522	6.54737	6.85274	6.07143	7.30186	0.914467	0.00351673	0.0616644	-0.191639	0.179079	0.330316	0.00225984	0.582408	0.827368	0.0630799	0.606779	0.581823	0.912946	0.00407957	0.0662445	-0.247259	0.207718	0.406295
DLM_0199	contig1_195335_193422	14	selenocysteine-specific elongation factor	K03833		J	13.6603	13.896	17.6087	11.786	12.9144	23.3571	13.4211	0.263086	0.198649	0.485935	0.886967	0.110848	0.27859	0.0261803	0.932056	0.888487	0.128636	0.17945	0.353585	0.237646	0.202437	0.486201	0.765791	0.227562	0.4174
DLM_0200	contig1_196270_195332	8	ferrous-iron efflux pump FieF	K13283	mMT1	P	6.07126	6.19554	6.04348	5.47719	6.35616	10.4286	6.0774	-0.118563	0.282343	0.538623	0.831002	0.0082242	0.0656515	0.0291044	0.271333	0.771375	0.211991	0.150367	0.329198	-0.146928	0.205975	0.489332	0.626471	0.0132608	0.120544
DLM_0201	contig1_196460_196789	5	membrane protein GlpM	K02442	glpM	R	10.5724	10.9827	6.6087	3.05965	1.7637	2.28571	9.37461	-0.772865	0.0606422	0.314076	-0.821061	0.10058	0.268377	0.055451	0.497241	0.813884	-0.797448	0.000778513	0.0121265	-0.827577	0.0347143	0.232932	-0.0235685	0.394597	0.490073
DLM_0202	contig1_198204_196786	16	L-seryl-tRNA(Ser) seleniumtransferase [EC:2.9.1.1]	K01042	selA	E	18.6817	18.5792	23.3043	17.2842	18.6027	36.9286	18.2152	0.213212	0.389834	0.583462	0.954504	0.017844	0.107278	-0.00946556	0.14044	0.726664	0.105282	0.247226	0.419419	0.223417	0.53334	0.61952	0.909658	0.0358362	0.202181
DLM_0203	contig1_198441_198214	3	topoisomerase (DNA) II binding protein 1	K10728/K03466			5.05226	5.01238	3.56522	4.95439	5.4589	7.78571	5.18266	-0.611558	0.120284	0.411092	0.561184	0.663787	0.505722	-0.00967933	0.697297	0.852622	0.138712	0.407828	0.507929	-0.601139	0.224004	0.496241	0.429932	0.724107	0.585644
DLM_0204	contig1_198514_199530	10			COG2334	R	19.9121	20.995	18.1304	16.8702	17.4315	16.7857	20.1486	-0.233346	0.933194	0.713972	-0.0958531	0.381953	0.42869	0.0765975	0.277438	0.774403	0.0442696	0.0482434	0.196477	-0.309204	0.802281	0.679694	-0.132663	0.272988	0.440982
DLM_0205	contig1_200793_199558	11			cheY	T	24.4014	26.1535	21.6087	21.1579	22.0137	24.1429	25.743	-0.27255	0.226104	0.50459	0.103844	0.616734	0.494579	0.100724	0.618306	0.835544	0.0547738	0.442387	0.523147	-0.372535	0.209517	0.489332	0.0565303	0.542886	0.543712
DLM_0206	contig1_201845_200784	4	two-component system, chemotaxis family, protein-glutamate methylesterase/glutaminase [EC:3.1.1.61 3.5.1.44]	K03412	cheB	NT	6.98337	7.27723	7.73913	6.10526	6.88014	9.07143	7.02786	0.053254	0.854013	0.703635	0.488516	0.974857	0.569254	0.059996	0.640356	0.842976	0.169698	0.0705699	0.230108	-0.00600255	0.993513	0.718287	0.326278	0.824071	0.609792
DLM_0207	contig1_202414_201842	7	chemotaxis protein CheD [EC:3.5.1.44]	K03411	cheD	NT	14.9145	14.8366	14.5217	12.9754	13.1507	15.9286	14.308	-0.145591	0.452866	0.610313	0.198223	0.705612	0.515542	-0.00778622	0.365938	0.790639	0.019102	0.51595	0.550047	-0.137066	0.432425	0.587432	0.18658	0.519314	0.535843
DLM_0208	contig1_202950_202429	5	purine-binding chemotaxis protein CheW	K03408	cheW	NT	6.29691	6.11634	8.95652	6.49123	7.2637	7.14286	6.88545	0.407914	0.697588	0.663597	0.0454369	0.544842	0.475583	-0.0421494	0.33836	0.790639	0.162853	0.19277	0.367574	0.450803	0.780428	0.673362	-0.109956	0.90102	0.627141
DLM_0209	contig1_203527_202943	2	purine-binding chemotaxis protein CheW	K03408	cheW	NT	5.73634	5.45297	5.17391	5.50877	5.47603	5.71429	6.11455	-0.243869	0.786908	0.687663	-0.0299175	0.611856	0.494161	-0.0725577	0.491974	0.81321	-0.0112869	0.649626	0.59523	-0.170572	0.878522	0.694684	-0.0111709	0.596637	0.556387
DLM_0210	contig1_205183_203537	12	methyl-accepting chemotaxis protein	K03406	tar	NT	21.639	20.5792	30.913	21.4912	22.8973	25.3571	22.3282	0.41494	0.53643	0.633564	0.154172	0.750293	0.52527	-0.0719123	0.030329	0.55779	0.0885069	0.0914123	0.26421	0.487752	0.238056	0.504358	0.0731248	0.577437	0.550093
DLM_0211	contig1_207348_205180	12	two-component system, chemotaxis family, sensor kinase CheA [EC:2.7.13.3]	K03407	cheA	NT	11.7767	11.6485	13.8261	11.9018	12.4863	12.6429	12.8313	0.132791	0.926537	0.713093	-0.00250908	0.369635	0.423236	-0.0156146	0.897067	0.887141	0.0653865	0.367073	0.488017	0.149145	0.909271	0.701201	-0.0604359	0.305115	0.452898
DLM_0212	contig1_207628_207338	2	anti-sigma B factor antagonist	K04749/K24313	spoIIAA	T	1.55344	1.57426	2.13043	1.61404	1.92808	1.92857	1.53251	0.360684	0.35726	0.570692	0.174101	0.63697	0.500272	0.0197321	0.537349	0.820839	0.253809	0.936167	0.668992	0.341691	0.249087	0.510655	-0.0722483	0.48491	0.527014
DLM_0213	contig1_208110_207637	3	two-component system, chemotaxis family, chemotaxis protein CheY	K03413/K12128	cheY	T	3.81235	3.5198	6.6087	4.52632	4.56164	9.92857	3.93963	0.698691	0.67603	0.661304	1.05049	0.0365463	0.16359	-0.114656	0.439088	0.802484	0.00853073	0.779752	0.631646	0.814086	0.592588	0.634776	1.04942	0.0458024	0.230886
DLM_0214	contig1_208235_208110	3	23S rRNA (uracil1939-C5)-methyltransferase [EC:2.1.1.190]	K03215/K12604			2.80998	2.70545	2.34783	3.28772	3.13014	4.07143	3.02012	-0.37753	0.937801	0.71484	0.204779	0.58451	0.486823	-0.0531398	0.935224	0.888865	-0.0768345	0.165514	0.342811	-0.32365	0.929846	0.703199	0.289074	0.537112	0.541594
DLM_0215	contig1_209190_208270	10	FdhE protein	K02380	fdhE	O	13.8599	13.6832	12.0435	11.6772	12.411	20.7143	14.082	-0.301882	0.923477	0.712013	0.73134	0.25258	0.36949	-0.0175118	0.374009	0.793291	0.0870062	0.0251438	0.130551	-0.283631	0.968643	0.714681	0.651793	0.383324	0.483003
DLM_0216	contig1_209816_209187	4	formate dehydrogenase subunit gamma	K00127	fdnI	C	4.13539	3.80693	4.86957	4.45614	4.62671	8.42857	4.1935	0.140775	0.968648	0.721448	0.836733	0.290138	0.384178	-0.118865	0.0131934	0.459164	0.0515069	0.627049	0.5893	0.26038	0.831646	0.687083	0.792686	0.390029	0.488041
DLM_0217	contig1_210688_209813	9	formate dehydrogenase iron-sulfur subunit	K00124/K08349	hybA	C	15	15.1213	17.2609	15.1895	16.161	36.5	15.7028	0.107549	0.145906	0.440655	1.18376	0.0349758	0.161092	0.0121495	0.736824	0.862882	0.0867551	0.757522	0.626151	0.0961391	0.211504	0.4897	1.10109	0.0511434	0.244256
DLM_0218	contig1_213754_213170,contig1_213166_210698	34	formate dehydrogenase-N, alpha subunit [EC:1.17.5.3]	K08348/K00123	bisC	C	53.6888	53.8292	59.6087	46.4211	52.8664	94.5714	56.0248	0.0520411	0.550241	0.635319	0.939716	7.10931e-08	3.59925e-06	0.00444197	0.111587	0.680341	0.184794	8.39632e-06	0.000312198	0.0483385	0.401443	0.585308	0.762382	1.4937e-06	7.88197e-05
DLM_0219	contig1_213952_214776	6	FdhD protein	K02379	fdhD	C	10.9572	11.0074	11.6522	9.83509	10.1336	14.0714	11.1594	-0.0107341	0.722202	0.669231	0.428202	0.111399	0.279126	0.00708803	0.85476	0.878275	0.040039	0.969142	0.675114	-0.0170827	0.728157	0.662204	0.395623	0.0897186	0.298789
DLM_0220	contig1_214919_214737	2	adenylosuccinate synthase [EC:6.3.4.4]	K01939/K21573			2.75534	3.12376	5.17391	2.87368	3.14726	3.07143	3.09288	0.81403	0.299221	0.545947	0.0132483	0.870608	0.543487	0.181583	0.454072	0.806177	0.128509	0.244251	0.41736	0.633186	0.247198	0.508535	-0.107801	0.552079	0.543906
DLM_0221	contig1_214947_216173	1	aspartate kinase [EC:2.7.2.4]	K00928	lysC	E	0.00950119	0.00742574	0.0434783	0.0105263	0.00342466	0.0714286	0.00928793
DLM_0225	contig1_217630_216620	6	glyoxylate/hydroxypyruvate reductase [EC:1.1.1.79 1.1.1.81]	K12972			15.9762	14.7376	11.5652	13.5895	13.4486	11.6429	15.0666	-0.56113	0.287631	0.53991	-0.305804	0.055149	0.202391	-0.115894	0.540968	0.821371	-0.0177162	0.847327	0.645426	-0.444497	0.294132	0.535043	-0.280628	0.0455898	0.230886
DLM_0226	contig1_218009_218932	8	glyoxylate/hydroxypyruvate reductase [EC:1.1.1.79 1.1.1.81]	K12972	serA	HE	7.78147	7.36881	10.1304	7.79298	7.73973	12.8571	8.28793	0.279823	0.0751115	0.341922	0.570768	0.466001	0.449521	-0.0786093	0.87772	0.885318	-0.0112082	0.505622	0.54767	0.359172	0.0350631	0.234329	0.570085	0.692929	0.582029
DLM_0227	contig1_219600_218926	6	lipoprotein YgeR	K12943/K06194	nlpD	M	13.6912	14.4851	14.2174	12.1684	13.113	13.9286	14.6997	-0.0405867	0.567549	0.639647	0.112145	0.409523	0.435279	0.0818554	0.956392	0.891881	0.105171	0.0643922	0.219209	-0.121703	0.595724	0.63509	0.0144336	0.298039	0.451068
DLM_0228	contig1_219706_219951	1	CDGSH iron-sulfur domain-containing protein 3	K23886	COG3369	S	0.95962	0.938119	0.434783	0.912281	0.821918	0.642857	1.08669	-1.23716			-0.58774			-0.0321615			-0.15317			-1.20426			-0.42711
DLM_0229	contig1_221684_220017	8	energy-dependent translational throttle protein EttA	K06020	uup	R	20.4679	21.1955	12.4783	18.8105	18.1815	11	21.7601	-0.808942	0.0279373	0.209145	-0.856797	0.0322588	0.153615	0.0509266	0.10087	0.66754	-0.0517543	0.0634123	0.218514	-0.859129	0.0206199	0.184193	-0.797583	0.0693053	0.272287
DLM_0230	contig1_222250_221771	4	uncharacterized protein	K09793	COG2839	S	5.47031	5.20297	5.78261	4.19649	4.70548	5.28571	5.10372	-0.0148952	0.932923	0.713972	0.262235	0.291419	0.384529	-0.0717558	0.0362503	0.55779	0.162472	0.4096	0.508427	0.0575999	0.821896	0.683478	0.100936	0.485225	0.527014
DLM_0231	contig1_224407_222350	20	polyphosphate kinase [EC:2.7.4.1]	K00937	ppk	P	32.2494	26.5693	18.3478	36.9439	37.1541	101	26.2307	-0.911655	0.0145968	0.155434	1.36758	0.549463	0.475583	-0.278825	0.67919	0.851626	0.00551349	0.561537	0.566037	-0.631887	0.013101	0.139958	1.36953	0.38629	0.485575
DLM_0232	contig1_224747_224475	5			COG2924	CO	4.32779	4.20297	3.6087	10.2035	5.48973	9.35714	4.25232	-0.371463	0.0719089	0.334774	-0.217251	0.440574	0.444463	-0.0402201	0.311243	0.783022	-0.898159	0.395219	0.501989	-0.330504	0.0582744	0.307896	0.688367	0.873769	0.621014
DLM_0233	contig1_226152_224845	9	amino-acid N-acetyltransferase [EC:2.3.1.1]	K14682	argA	E	16.715	15.5322	8.78261	8.92982	8.21575	11.4286	16.0666	-1.02341	0.0111992	0.128089	0.273181	0.0553362	0.202391	-0.105349	0.148509	0.731083	-0.122925	0.0302447	0.149622	-0.917324	0.0180834	0.169801	0.403566	0.00859055	0.092059
DLM_0234	contig1_227733_226306	1	carboxyl-terminal processing protease [EC:3.4.21.102]	K03797	prc	M	0.0023753	0.00990099	0.0434783	0.0105263	0.010274	0.0714286	0.00773994
DLM_0235	contig1_229163_227766	9	murein hydrolase activator	K22719	COG4942	D	19.9596	20.0396	35.8261	17.9614	18.9315	23.2857	20.5774	0.748211	0.0983092	0.390111	0.288481	0.052879	0.201165	0.00608334	0.923152	0.888487	0.0732868	0.411676	0.508873	0.742867	0.0855686	0.364467	0.222654	0.0920188	0.300624
DLM_0236	contig1_230726_229197	18	2,3-bisphosphoglycerate-independent phosphoglycerate mutase [EC:5.4.2.12]	K15633	gpmI	G	19.7482	19.9653	1.65217	4.75088	1.26027	1.78571	14.952	-3.71206	1.76976e-09	5.46514e-07	-1.69392	2.30289e-06	8.2044e-05	0.0166431	0.531841	0.820839	-1.93621	2.01795e-12	5.16892e-10	-3.72796	1.28046e-09	4.45549e-07	-0.662837	0.000136002	0.00350283
DLM_0237	contig1_230831_231127	4	ArsR family transcriptional regulator, virulence genes transcriptional regulator	K22042	arsR	K	5.06413	5.30446	1.69565	3.00702	3.06849	6.5	5.1192	-1.67347	0.0510021	0.292084	1.02935	0.0407453	0.17304	0.0674204	0.491349	0.81321	0.0265112	0.365965	0.48767	-1.74015	0.0412425	0.260246	1.01029	0.0353849	0.201192
DLM_0238	contig1_231630_231175	9					13.5724	13.1683	16.7826	12.8842	13.4521	17.2857	14.0449	0.211293	0.298546	0.545276	0.341216	0.184941	0.333142	-0.0430788	0.426899	0.802484	0.0595366	0.356845	0.484477	0.255111	0.269353	0.520276	0.289139	0.186394	0.39819
DLM_0239	contig1_233068_231713	10	exodeoxyribonuclease VII large subunit [EC:3.1.11.6]	K03601	xseA	L	23.3587	23.8193	29.5217	21.5579	23.089	21.8571	25.2616	0.242826	0.820844	0.695425	-0.0628714	0.292825	0.385547	0.0287043	0.777895	0.870056	0.0963061	0.113272	0.288717	0.214861	0.8538	0.690902	-0.151718	0.205119	0.406295
DLM_0240	contig1_233451_234074	0	biopolymer transport protein ExbB	K03561		U
DLM_0241	contig1_234071_234490	0	biopolymer transport protein ExbD	K03559		U
DLM_0242	contig1_234487_235506,contig1_235508_235690	1	tetraacyldisaccharide 4'-kinase [EC:2.7.1.130]	K00912	COG2835	S	0.00950119	0.00742574	0.0434783	0.0175439	0.010274	0.0714286	0.0108359
DLM_0243	contig1_235687_236448	0	3-deoxy-manno-octulosonate cytidylyltransferase (CMP-KDO synthetase) [EC:2.7.7.38]	K00979		M
DLM_0244	contig1_236528_237184	1	adenylate kinase [EC:2.7.4.3]	K00939	adk	F	0.0118765	0.00742574	0.0434783	0.00701754	0.0171233	0.0714286	0.00309598
DLM_0245	contig1_237417_238034	13	hemolysin III	K11068	COG1272	R	14.8076	13.7797	16.6087	15.2386	13.8082	10.4286	15.291	0.0686784	0.398775	0.58501	-0.639199	0.00445694	0.0446585	-0.101928	0.0272696	0.55779	-0.14494	0.0885857	0.261663	0.171346	0.703102	0.657432	-0.4868	0.00859534	0.092059
DLM_0246	contig1_239683_238100	16	putative two-component system response regulator	K07814	COG3437	T	22.9525	23.052	29.4348	21.9053	23.1438	28.9286	23.5511	0.262193	0.763728	0.681386	0.316047	0.105387	0.273274	0.00675394	0.778728	0.870056	0.0771799	0.381487	0.498294	0.256178	0.790689	0.67469	0.246327	0.214547	0.40719
DLM_0247	contig1_241176_239680	12	two-component system, NtrC family, sensor kinase [EC:2.7.13.3]	K02482	baeS	T	24.7791	25.6807	32.6087	15.9158	11.5479	12.9286	25.5542	0.280792	0.976855	0.723456	-0.404222	0.0132503	0.0910466	0.050694	0.330042	0.790639	-0.46596	0.000152594	0.00322732	0.230837	0.93081	0.703199	0.0691979	0.0586704	0.261003
DLM_0248	contig1_242367_241411	6			rhaT	GER	14.0356	14.3243	16.087	11.007	11.7329	13.9286	13.3839	0.0986324	0.525323	0.628484	0.250366	0.969605	0.567919	0.0293832	0.625092	0.835658	0.089525	0.185878	0.359905	0.0699886	0.472481	0.603476	0.168301	0.934008	0.634165
DLM_0249	contig1_243982_242519	14	ADP-dependent NAD(P)H-hydrate dehydratase / NAD(P)H-hydrate epimerase [EC:4.2.1.136 5.1.99.6]	K23997/K17758	COG0062	S	22.1995	23.2104	25.7826	20.1895	21.8664	28.3571	21.904	0.120876	0.849288	0.703437	0.407349	0.147433	0.311346	0.0647734	0.00926491	0.427814	0.112429	2.76677e-05	0.000805992	0.056842	0.7483	0.664472	0.30238	0.392947	0.48958
DLM_0250	contig1_244606_243986	4	flavin prenyltransferase [EC:2.5.1.129]	K03186	ubiX	H	3.41805	3.45545	5.52174	4.18947	5.17808	5.78571	3.90093	0.596955	0.615013	0.652691	0.382966	0.589161	0.486877	0.0162283	0.657249	0.847742	0.302963	0.00595726	0.050972	0.581466	0.601012	0.635436	0.0874628	0.308356	0.454135
DLM_0251	contig1_245504_244674	11	RNase adapter protein RapZ	K06958	COG1660	R	10.6888	11.1089	13.3478	14.3368	19.137	300.5	12.4861	0.222403	0.494321	0.620528	4.30544	7.40542e-12	8.90426e-10	0.0564611	0.808802	0.871407	0.413787	3.04922e-05	0.000867831	0.166682	0.505849	0.609359	3.89912	3.42347e-13	6.7333e-11
DLM_0252	contig1_246453_245497	8	HPr kinase/phosphorylase [EC:2.7.11.- 2.7.4.-]	K06023	hprK	T	1.06413	1.08911	0.347826	0.849123	1.24315	21.3571	1.05728	-3.48959	0.088544	0.3748	4.62657	0.595985	0.488738	0.125917	0.717507	0.858062	0.572361	0.995244	0.682643	-3.61477	0.113489	0.39831	4.14213
DLM_0253	contig1_246910_246446	8	nitrogen PTS system EIIA component [EC:2.7.1.-]	K02806	ptsN	GT	0.769596	0.752475	0.782609	0.273684	0.239726	1.14286	0.688854	-0.0765176	0.39616	0.5836				-0.0398844	0.25816	0.764797	0.0998112	0.5787	0.571851	-0.0894186	0.402099	0.585308
DLM_0254	contig1_247355_247032	3	putative sigma-54 modulation protein	K05808	COG1544	J	2.04513	2.07178	1.3913	1.31579	1.12671	0.714286	2.1904	-0.650748	0.24047	0.512571	-0.964115	0.0110613	0.0809128	0.0613916	0.331488	0.334217	-0.159635	0.121313	0.320473	-0.711401	0.238606	0.191542	-0.983876	0.246188	0.0248461
DLM_0255	contig1_248849_247428	11	RNA polymerase sigma-54 factor	K03092	rpoN	K	15.8171	17.4703	1.08696	10.6702	7.37671	1.42857	17.9381	-3.95811	2.70931e-08	5.14864e-06	-2.9837	3.87662e-08	2.25999e-06	0.14395	0.00144845	0.265812	-0.53522	3.66589e-05	0.0010182	-4.10132	1.50356e-08	2.81711e-06	-2.49614	1.64149e-06	8.45558e-05
DLM_0256	contig1_249584_248853	1	lipopolysaccharide export system ATP-binding protein [EC:7.5.2.5]	K06861	yhbG	R	0.00950119	0.00990099	0.0434783	0.00350877	0.0136986	0.0714286	0.00309598
DLM_0257	contig1_250135_249581	1	lipopolysaccharide export system protein LptA	K09774	COG1934	S	0.00712589	0.00990099	0.0434783	0.00701754	0.010274	0.0714286	0.00619195
DLM_0258	contig1_250685_250125	1	lipopolysaccharide export system protein LptC	K11719	COG3117	S	0.0285036	0.0173267	0.0434783	0.0385965	0.0239726	0.0714286	0.0139319
DLM_0259	contig1_251206_250682	0	3-deoxy-D-manno-octulosonate 8-phosphate phosphatase (KDO 8-P phosphatase) [EC:3.1.3.45]	K03270		R
DLM_0260	contig1_252205_251225	1	arabinose-5-phosphate isomerase [EC:5.3.1.13]	K06041	COG0517	R	0.0190024	0.0272277	0.0434783	0.0175439	0.0136986	0.0714286	0.0371517
DLM_0261	contig1_252421_254388	10	monovalent cation:H+ antiporter-2, CPA2 family	K03455	COG3273	S	13.7767	13.4901	17.2609	25.3965	24.2466	35.0714	14.4644	0.230279	0.322985	0.558698	0.382907	0.577043	0.485411	-0.0298007	0.551462	0.821923	-0.069534	0.193366	0.368405	0.260819	0.381637	0.57837	0.459901	0.371414	0.477968
DLM_0262	contig1_256793_254682	12	AsmA protein	K07289	asmA	M	21.7173	22.1683	21.5217	19.5298	20.6267	22.5	21.8282	-0.108046	0.144549	0.440534	0.121486	0.357134	0.419968	0.0301829	0.212357	0.75341	0.0761491	0.038768	0.173746	-0.13749	0.123243	0.41629	0.0527967	0.654507	0.570669
DLM_0263	contig1_258768_257116	11	sulfate permease, SulP family	K03321	sUL1	P	14.3302	14.4851	17.913	14.0737	15.0342	20.0714	15.9752	0.223695	0.759361	0.680649	0.429383	0.548608	0.475583	0.0160428	0.853093	0.878275	0.0933325	0.0550346	0.207908	0.208392	0.729401	0.662204	0.344276	0.621737	0.562812
DLM_0264	contig1_260174_259068	8	agmatine deiminase [EC:3.5.3.12]	K10536	COG2957	E	14.2945	14.396	18.6087	9.00702	10.0548	14.7143	14.0263	0.284544	0.79667	0.690539	0.59986	0.58392	0.486823	0.0111526	0.732566	0.861039	0.15446	0.0687683	0.227581	0.274131	0.813746	0.682291	0.45286	0.895695	0.627011
DLM_0265	contig1_260332_261285	9			lysR	K	9.7696	9.47525	20.9565	9.82456	9.57534	18.3571	9.86378	1.00604	0.00803701	0.107325	0.819117	0.0635768	0.219589	-0.0436043	0.0937194	0.660744	-0.0397548	0.505843	0.54767	1.05038	0.00885098	0.116383	0.866331	0.0521313	0.245932
DLM_0266	contig1_261470_263176	13	amidase [EC:3.5.1.4]	K01426	gatA	J	20.0285	18.5446	27.3478	13.586	14.411	85.3571	18.1811	0.352524	0.147708	0.441776	2.56981	4.92411e-07	2.15299e-05	-0.110486	0.00825367	0.410741	0.0836805	0.837219	0.64314	0.463749	0.0661417	0.330806	2.49295	2.54325e-07	1.44797e-05
DLM_0267	contig1_263546_263343	4	kinesin family member 5	K10396/K07101			7.00713	7.14356	6.78261	6.85614	5.90411	6.21429	7.32972	-0.149296	0.907236	0.708372	-0.233845	0.706706	0.515542	0.0273073	0.739618	0.863575	-0.213473	0.100219	0.273417	-0.175864	0.970028	0.714681	-0.0129114	0.956025	0.638989
DLM_0268	contig1_264243_263878	5			COG1733	K	7.46556	7.62376	6.3913	4.92632	5.07192	6.07143	7.71827	-0.362157	0.358331	0.570692	0.194728	0.523949	0.470127	0.0325241	0.377856	0.795822	0.0398744	0.957514	0.673187	-0.393941	0.280652	0.527892	0.162313	0.565846	0.547293
DLM_0269	contig1_264653_265720	15	N-ethylmaleimide reductase [EC:1.-.-.-]	K10680	nemA	C	25.0974	25.5965	30.6957	24.6877	24.9829	31.8571	26.3034	0.192094	0.76147	0.680649	0.280221	0.615833	0.494503	0.0283691	0.379514	0.795921	0.0155081	0.819705	0.640233	0.164464	0.674762	0.652033	0.272172	0.585398	0.55229
DLM_0270	contig1_265837_266220	5	4-carboxymuconolactone decarboxylase [EC:4.1.1.44]	K01607	COG1942	R	5.17577	5.73515	8	5.74737	6.11986	7.71429	5.95046	0.533233	0.33004	0.561149	0.341871	0.460264	0.449478	0.148588	0.200598	0.75198	0.087912	0.048867	0.197257	0.385384	0.46222	0.59854	0.261419	0.405724	0.494843
DLM_0271	contig1_266333_267340	10			tas	C	15.6698	15.7748	15.6087	13.9123	15.6678	13.7143	15.3653	-0.100633	0.665424	0.660733	-0.103439	0.140198	0.30749	0.0101585	0.464961	0.807364	0.168759	0.00418724	0.0386824	-0.110052	0.602769	0.6364	-0.264738	0.0226424	0.166056
DLM_0273	contig1_267840_268406	4					4.13539	4.2599	3.86957	3.48421	3.48288	4.71429	4.29876	-0.20466	0.806816	0.692731	0.335786	0.507231	0.467391	0.0416174	0.168369	0.749083	-0.00313507	0.555297	0.564266	-0.245538	0.717301	0.659711	0.346381	0.4565	0.516544
DLM_0274	contig1_268517_269554	9	modulator of FtsH protease HflK	K04088	hflC	O	15.7672	16.4703	16.8261	13.5088	13.8596	13.3571	16.2291	-0.00452009	0.509787	0.626883	-0.105656	0.463101	0.449521	0.0634702	0.465409	0.807364	0.0332862	0.385878	0.498935	-0.067251	0.476452	0.605374	-0.131483	0.427099	0.501642
DLM_0275	contig1_269554_270432	6	modulator of FtsH protease HflC	K04087	hflC	O	8.18765	8.04703	7.34783	6.54737	6.44521	5.14286	8.23375	-0.260747	0.442391	0.606079	-0.516265	0.290779	0.384211	-0.0244618	0.432718	0.802484	-0.0253746	0.31944	0.466675	-0.236873	0.429713	0.58641	-0.489015	0.337368	0.460288
DLM_0276	contig1_270429_271691	5			mntH	P	6.90974	7.21782	7.6087	6.61754	6.80479	8.85714	8.39164	0.0377421	0.675424	0.661304	0.326869	0.050824	0.197929	0.0644587	0.542472	0.821371	0.0361552	0.220741	0.395708	-0.0259772	0.587892	0.632761	0.298173	0.0870517	0.296591
DLM_0277	contig1_271725_272789	6			terC	P	10.5083	10.5322	11.6087	8.65614	9.93493	13.1429	12.743	0.0445728	0.375893	0.580267	0.514202	0.271961	0.379687	0.00375185	0.801792	0.870056	0.197944	0.157656	0.335905	0.0415604	0.321968	0.553856	0.323718	0.393289	0.48958
DLM_0278	contig1_272917_274176	12					19.3705	18.7178	23.2174	18.0526	18.8185	22.0714	22.7755	0.1643	0.34462	0.568114	0.198755	0.217471	0.351957	-0.0484204	0.594697	0.830762	0.0599843	0.500884	0.544927	0.213459	0.268402	0.520074	0.14623	0.313354	0.456486
DLM_0279	contig1_274890_274222	9			serB	E	14.0404	14.6089	14.6522	13.5228	13.9623	13.2857	15.0867	-0.0434294	0.134713	0.428317	-0.133641	0.502778	0.465341	0.0563228	0.191711	0.75198	0.0444984	0.930482	0.667151	-0.0990128	0.107565	0.391086	-0.17068	0.536928	0.541594
DLM_0280	contig1_275894_274890	5	putative spermidine/putrescine transport system ATP-binding protein	K02052	potA	E	8.84561	8.7203	7.6087	8.37193	8.34932	8.57143	8.56192	-0.312305	0.219445	0.501045	-0.0487845	0.946775	0.561954	-0.0200526	0.590516	0.830762	-0.00658821	0.585377	0.574249	-0.291513	0.165116	0.456687	-0.0347366	0.944602	0.635708
DLM_0281	contig1_276713_275922	11	putative spermidine/putrescine transport system permease protein	K02053	potC	E	16.9382	17.4158	17.7391	15.8737	16.3493	16.2857	17.709	-0.0287399	0.543283	0.634699	-0.0543494	0.286876	0.383142	0.0412488	0.15908	0.735094	0.0401251	0.188859	0.362958	-0.0713802	0.923271	0.702319	-0.0870147	0.237941	0.42376
DLM_0282	contig1_277621_276710	10	putative spermidine/putrescine transport system permease protein	K02054	COG4132	R	16.5772	17.9282	15.8696	16.4035	17.637	16	18.0294	-0.157931	0.560963	0.636768	-0.118693	0.0253492	0.133245	0.113563	0.069904	0.626586	0.101914	0.144688	0.322145	-0.270755	0.328543	0.55521	-0.213147	0.0203595	0.154553
DLM_0283	contig1_278884_277787	14	putative spermidine/putrescine transport system substrate-binding protein	K02055	afuA	P	26.5036	28.4233	28.9565	26.7333	27.9144	22.1429	28.5619	0.0327086	0.471942	0.616558	-0.357135	0.0361898	0.16359	0.101417	0.820201	0.872476	0.059642	0.0205591	0.118843	-0.0682512	0.379421	0.577519	-0.409318	0.0195403	0.153171
DLM_0284	contig1_279023_279823	7			phnF	K	5.67696	5.62376	5.95652	4.87018	4.86644	6.5	5.67492	-0.0337944	0.892617	0.707311	0.320886	0.217231	0.351957	-0.0125415	0.379732	0.795921	-0.00270368	0.941685	0.670663	-0.0205136	0.733148	0.662204	0.331049	0.190312	0.402016
DLM_0285	contig1_280010_280519	5	calmodulin-binding transcription activator	K21596			14.3135	13.7649	13.7826	13.0105	13.6233	14.7143	14.0186	-0.153365	0.288045	0.53991	0.0676569	0.906916	0.551964	-0.0564397	0.350597	0.790639	0.0626998	0.172986	0.35043	-0.0961857	0.372445	0.573559	0.0124168	0.738907	0.591081
DLM_0286	contig1_280584_281126	2	YTH domain-containing protein 1	K20100			9.50119	8.86386	9.73913	7.61053	7.90753	12	9.75077	-0.0593083	0.673564	0.661304	0.574206	0.112153	0.279126	-0.0996415	0.594334	0.830762	0.0525458	0.66602	0.602033	0.0410726	0.777575	0.673316	0.52912	0.174913	0.386222
DLM_0287	contig1_281160_282248	6	L-asparaginase [EC:3.5.1.1]	K01424/K13278	ansB	EJ	11.1663	10.7624	10.8696	10.1684	10.5308	10.8571	11.4443	-0.133847	0.132545	0.426921	0.0117889	0.284075	0.382776	-0.0526198	0.16164	0.735245	0.0478365	0.635625	0.590618	-0.0804875	0.152006	0.442876	-0.0285879	0.228773	0.418031
DLM_0288	contig1_282988_282833	0	autism susceptibility gene 2 protein	K23214
DLM_0289	contig1_283147_283704	5	HTH-type transcriptional regulator, transcriptional repressor of NAD biosynthesis genes [EC:2.7.7.1 2.7.1.22]	K06211	nadR	H	5.73872	5.9901	9.73913	4.78596	4.88699	6.5	6.39164	0.668071	0.187888	0.474125	0.35887	0.465793	0.449521	0.0623826	0.222306	0.753814	0.0274494	0.703671	0.614001	0.606428	0.238707	0.504358	0.33888	0.438839	0.507168
DLM_0290	contig1_283905_284120	1	ribosome-associated protein	K14761	COG2501	S	0.988124	1.06436	1.30435	0.421053	0.315068	0.857143	1.0356	0.305572			0.942775			0.107749			-0.421021			0.198562			1.37126
DLM_0291	contig1_284120_284305	1					1.08314	1.23762	2.21739	0.568421	0.363014	0.214286	1.18266	0.938656			-1.49018			0.19289			-0.649622			0.746506			-0.833103
DLM_0292	contig1_284309_285175	6	3',5'-nucleoside bisphosphate phosphatase [EC:3.1.3.97]	K07053	COG0613	R	6.82185	6.80941	4	3.46316	3.32877	4.21429	7.17492	-0.879417	0.294163	0.54401	0.153195	0.660459	0.504767	-0.00322038	0.534159	0.820839	-0.0541804	0.104925	0.278962	-0.875457	0.255331	0.515122	0.214835	0.748426	0.591937
DLM_0293	contig1_285196_285816	1	L-threonylcarbamoyladenylate synthase [EC:2.7.7.87]	K07566	sUA5	J	1.88836	1.88119	1.04348	1.59649	1.31164	1.57143	1.78483	-0.950728			-0.105588			-0.00495948			-0.286214			-0.945029			0.188086
DLM_0294	contig1_285889_286530	7			spoIVFB	R	8.65558	7.92822	8.69565	8.44561	8.55479	9.35714	8.62848	-0.08833	0.62806	0.655112	0.0651058	0.933699	0.559067	-0.126103	0.0721608	0.626712	0.015845	0.491234	0.541326	0.0385126	0.991817	0.718129	0.0567205	0.816538	0.607739
DLM_0295	contig1_286545_287741	9	tryptophanyl-tRNA synthetase [EC:6.1.1.2]	K01867	trpS	J	13.9192	13.2723	16.3478	15.7544	16.4349	22.0714	14.4737	0.137025	0.550552	0.635319	0.403667	0.0481249	0.192483	-0.0681335	0.837814	0.874193	0.0583261	0.929072	0.667151	0.205898	0.528852	0.6187	0.3528	0.0882586	0.298789
DLM_0296	contig1_289189_288197	7			COG4874	S	8.08789	8.18069	9.04348	7.98596	8.34932	12.5	8.56811	0.0608647	0.664584	0.660584	0.547681	0.898035	0.549864	0.0169401	0.507778	0.81553	0.0609553	0.176768	0.351128	0.044664	0.737536	0.662204	0.494185	0.960465	0.639653
DLM_0297	contig1_289290_290186	9			lysR	K	23.0024	23.255	26.8696	25.4456	28.8116	470.714	25.7508	0.125414	0.657814	0.659731	4.12541	0.407385	0.434958	0.0161049	0.911891	0.888487	0.176	0.0602945	0.213138	0.110049	0.6612	0.652033	3.95687	0.477709	0.524754
DLM_0298	contig1_290183_291013	5	segregation and condensation protein A	K05896	scpA	S	4.15914	3.88366	4.6087	4.1193	4.5	5.21429	4.29102	0.0530781	0.213904	0.496407	0.257311	0.787981	0.531169	-0.0983378	0.439167	0.802484	0.124841	0.99465	0.682643	0.152155	0.328555	0.55521	0.0829894	0.478855	0.525621
DLM_0299	contig1_291159_291791	7	segregation and condensation protein B	K06024	scpB	K	1.65796	1.49752	3.47826	1.0807	1.07534	0.928571	1.65944	0.948055	0.924004	0.712013	-2.64219			-0.143537	0.95956	0.891881	-0.011413	0.268153	0.435644	1.09233	0.931138	0.703199	-2.56051
DLM_0300	contig1_291823_293370	0	23S rRNA pseudouridine2605 synthase [EC:5.4.99.22]	K06178		J
DLM_0301	contig1_293367_293933	5	8-oxo-dGTP diphosphatase [EC:3.6.1.55]	K03574	COG1051	F	10.2209	9.00495	9.78261	10.4526	9.51027	14.0714	10.4613	-0.158225	0.354651	0.570692	0.346143	0.104603	0.273274	-0.182201	0.00831783	0.410741	-0.138993	0.033792	0.158178	0.0247158	0.631965	0.644682	0.492596	0.0282803	0.18429
DLM_0302	contig1_294000_294554	3	transcription elongation factor GreB	K04760	COG0782	K	4.51544	4.73515	5.91304	4.73684	4.41438	3.35714	5.13313	0.294041	0.749677	0.6799	-0.579452	0.386986	0.42919	0.0690743	0.754469	0.864953	-0.104399	0.248861	0.421224	0.225706	0.739937	0.662243	-0.467592	0.463769	0.519728
DLM_0303	contig1_295089_294634	3			marR	K	3.80048	3.71287	4.95652	9.2386	7.28425	6.85714	3.7709	0.279055	0.681728	0.662516	-0.526837	0.091203	0.255772	-0.0333545	0.782903	0.870056	-0.349239	0.0483241	0.196477	0.313149	0.695778	0.655057	-0.170138	0.184761	0.396949
DLM_0304	contig1_295289_296443	6	2-aminoadipate transaminase [EC:2.6.1.-]	K05825	aRO8	KE	8.90974	9.04703	10.7826	9.25263	9.07192	7.64286	9.31424	0.175968	0.831086	0.698578	-0.371511	0.301937	0.391025	0.0233417	0.933501	0.888487	-0.0311395	0.743158	0.624354	0.153366	0.831718	0.687083	-0.332912	0.284478	0.447404
DLM_0305	contig1_297453_296512	4	LysR family transcriptional regulator, hydrogen peroxide-inducible genes activator	K04761	lysR	K	9.14252	9.10396	11.1304	4.50877	3.92123	4.42857	8.58204	0.188853	0.793187	0.689593	-0.108653	0.596262	0.488756	-0.00556623	0.429943	0.802484	-0.204113	0.0386891	0.173746	0.195159	0.733635	0.662204	0.10292	0.259317	0.432938
DLM_0306	contig1_297714_297457	2	cell division topological specificity factor	K03608	minE	D	0.27791	0.351485	1.21739	0.17193	0.167808	0.142857	0.314241	2.11254			-1.22715			0.43747			-0.0701138			1.67581			-1.14958
DLM_0307	contig1_298530_297718	0	septum site-determining protein MinD	K03609		D
DLM_0308	contig1_299275_298553	0	septum site-determining protein MinC	K03610		D
DLM_0309	contig1_299673_299542	3					2.12114	1.90347	2.3913	2.22105	2.09932	1.92857	2.21981	0.0779644	0.921691	0.712013	-0.286471	0.407088	0.434958	-0.155681	0.193828	0.75198	-0.0840107	0.14629	0.323901	0.234384	0.564652	0.624898	-0.195	0.475901	0.524047
DLM_0310	contig1_299629_300198	1					1.71971	1.67574	2.17391	1.81053	1.94178	1.57143	1.57585	0.243131			-0.287092			-0.0368379			0.0982854			0.280709			-0.377918
DLM_0311	contig1_301025_300294	7	6-phosphogluconate dehydrogenase [EC:1.1.1.44 1.1.1.343]	K00033	gnd	G	10.0356	10.5371	8.91304	7.90877	8.03425	10.9286	10.2632	-0.266134	0.146755	0.441063	0.383819	0.0120467	0.0855196	0.0708817	0.186317	0.75198	0.0200232	0.654192	0.596332	-0.336277	0.148471	0.438876	0.371256	0.0331831	0.19942
DLM_0312	contig1_301933_301034	13			lysR	K	20.1734	19.7277	21.6522	19.786	19.3082	21.3571	20.1223	0.00706444	0.221822	0.501678	0.0274813	0.332083	0.406873	-0.0316986	0.361626	0.790639	-0.0379482	0.0718082	0.231929	0.0395024	0.242906	0.506117	0.0728892	0.516683	0.535843
DLM_0313	contig1_302147_302353	2	talin	K06271/K07246			0.864608	0.881188	0.913043	0.933333	0.890411	0.857143	0.851393	-0.0163562	0.927715	0.713093	-0.205617	0.0255632	0.133277	0.0279348	0.819688	0.872476	-0.0706069	0.107313	0.281446	-0.0435515	0.854983	0.691391	-0.12755	0.10943	0.32463
DLM_0314	contig1_303002_302475	1	inorganic pyrophosphatase [EC:3.6.1.1]	K01507	ppa	C	1.15914	1.10891	1.95652	1.25263	1.15753	1.57143	1.18111	0.660237			0.244355			-0.0633865			-0.116593			0.724363			0.368407
DLM_0315	contig1_303130_303750	3	3-demethoxyubiquinol 3-hydroxylase [EC:1.14.99.60]	K06134	cAT5	H	3.25891	3.28465	2.30435	3.14386	3.05822	2.85714	3.23684	-0.595023	0.169111	0.460423	-0.220724	0.755733	0.526015	0.0118839	0.628115	0.83701	-0.0425308	0.794124	0.636566	-0.606168	0.0766142	0.346881	-0.170733	0.815329	0.607632
DLM_0320	contig1_304459_305856	18	DNA polymerase III subunit epsilon [EC:2.7.7.7]	K02342	uvrC	L	26.2755	27.0569	24.3043	26.4737	25.976	26.9286	26.3421	-0.211626	0.108059	0.402012	-0.0801789	0.0954637	0.262367	0.0429287	0.290729	0.776695	-0.0302483	0.258361	0.428493	-0.253816	0.0981544	0.38107	-0.0424708	0.176286	0.386222
DLM_0321	contig1_306618_305869	4	chemotaxis protein MotA	K02556	motA	N	3.05701	3.33663	0.347826	7.55088	3.57192	10.1429	3.49071	-3.4222	0.0591532	0.310927	0.272069	0.718305	0.518901	0.126855	0.0305976	0.55779	-1.08755	0.000349394	0.00629271	-3.54831	0.0573266	0.305722	1.36708	0.307782	0.453672
DLM_0322	contig1_307404_306658	4	RNA polymerase sigma factor FliA	K02405	fliA	K	5.53919	5.99257	0.73913	29.9298	15.9658	0.857143	7.10217	-3.00077	0.0197203	0.183151	-5.20866	0.000220617	0.00385845	0.114031	0.130001	0.712689	-0.909289	0.000957754	0.0137376	-3.11406	0.0174545	0.169379	-4.29192	0.000352005	0.00785112
DLM_0323	contig1_308282_307401	1	flagellar biosynthesis protein FlhG	K04562	flhG	D	1.06888	1.06683	0.217391	5	2.55479	0.142857	1.43498	-2.39273			-5.21204			-0.00224117			-0.971407			-2.38975			-4.23318
DLM_0324	contig1_309778_308279	9	flagellar biosynthesis protein FlhF	K02404	flhF	N	9.21853	10.1213	1.04348	42.3088	19.4178	3.07143	11.8467	-3.29581	3.40603e-06	0.000382475	-3.86674	0.000240043	0.00412325	0.133381	0.0529287	0.607619	-1.12626	3.18468e-07	2.29429e-05	-3.42845	3.63619e-06	0.000340643	-2.73301	0.00261165	0.0374338
DLM_0325	contig1_311869_309785	22	flagellar biosynthesis protein FlhA	K02400	flhA	NU	27.2589	29.0099	2.34783	123.972	59.3664	12	32.5836	-3.71378	2.66826e-10	1.09864e-07	-3.47701	7.55629e-11	8.55121e-09	0.0902464	0.11315	0.68074	-1.06483	1.62328e-21	1.87109e-18	-3.80329	3.30697e-10	1.61097e-07	-2.40472	2.03635e-08	1.46854e-06
DLM_0326	contig1_313042_311876	6	flagellar biosynthesis protein FlhB	K02401	flhB	NU	14.0499	15.3342	1.3913	65.5123	31.7123	5.5	16.178	-3.43104	0.000448089	0.0125794	-3.65702	1.78814e-05	0.000446765	0.126722	0.0959348	0.660744	-1.04941	6.38765e-05	0.00160061	-3.55702	0.00045823	0.0131308	-2.60015	2.32474e-05	0.000867164
DLM_0327	contig1_313197_314003	1	thymidylate synthase [EC:2.1.1.45]	K00560	thyA	F	0.0166271	0.0049505	0.0434783	0.00701754	0.00342466	0.0714286	0.00464396
DLM_0328	contig1_314000_314494	0	dihydrofolate reductase [EC:1.5.1.3]	K00287		H
DLM_0329	contig1_315233_314562	3			gntR	K	3.61995	3.74257	4.43478	3.1193	3.22945	2.71429	3.39783	0.197899	0.609877	0.652644	-0.283409	0.398867	0.433998	0.0485912	0.576015	0.826512	0.0473821	0.129759	0.304967	0.150047	0.60727	0.638442	-0.323331	0.379702	0.481963
DLM_0330	contig1_316388_315687	1	2-polyprenyl-6-hydroxyphenyl methylase / 3-demethylubiquinone-9 3-methyltransferase [EC:2.1.1.222 2.1.1.64]	K00568	ubiG	H	3.15914	3.02475	3.65217	2.69123	2.94521	2.14286	3.44118	0.114228			-0.411489			-0.062186			0.127418			0.177153			-0.531447
DLM_0331	contig1_317711_316392	1	5-methylthioadenosine/S-adenosylhomocysteine deaminase [EC:3.5.4.31 3.5.4.28]	K12960	ssnA	FR	0.0142518	0.0049505	0.0434783	0.00701754	0.00684932	0.0714286	0.00619195
DLM_0332	contig1_318020_320767	18	diguanylate cyclase [EC:2.7.7.65]	K21023	rtn	T	18.3349	18.2005	31.7826	30.8912	33.6507	1519.14	18.7879	0.696194	0.1249	0.416974	5.53677	2.10661e-15	5.06597e-13	-0.00898148	0.754447	0.864953	0.12051	0.00161909	0.0201538	0.705915	0.146456	0.435031	5.42372	5.3846e-16	1.94159e-13
DLM_0333	contig1_322484_321033	21	putative restriction endonuclease	K07454		V	29.3373	29.1188	33.7826	27.6596	28.0411	30.7857	28.6811	0.104841	0.494113	0.620528	0.0636557	0.718287	0.518901	-0.00960995	0.68018	0.851626	0.0173256	0.707394	0.616083	0.11519	0.478308	0.606313	0.0537899	0.837629	0.612628
DLM_0334	contig1_323370_323648	0	transposase	K07483		L
DLM_0335	contig1_323708_324520	0	putative transposase	K07497		L
DLM_0336	contig1_328925_324681	58	DNA replication ATP-dependent helicase Dna2 [EC:3.6.4.12]	K10742	recD	L	80.9406	81.2574	86.1739	79.9649	81.0068	90.7857	82.082	-0.00697012	0.0240696	0.197604	0.0930024	0.875808	0.544112	0.00610193	0.784451	0.870056	0.0157746	0.177222	0.351128	-0.0123327	0.0240754	0.197444	0.0882357	0.97081	0.642153
DLM_0337	contig1_330059_328935	14			COG0863	L	21	20.9183	25.087	15.2175	14.3562	21.5714	20.7678	0.160412	0.55557	0.635717	0.41022	0.67537	0.50873	-0.00518958	0.245108	0.764797	-0.0868895	0.0553753	0.207908	0.165167	0.574255	0.626668	0.50457	0.908712	0.628064
DLM_0338	contig1_331281_332663	17					23.2945	23.3515	25.2609	22.5333	22.3253	26.7857	23.0882	0.0198754	0.863403	0.705293	0.16369	0.26932	0.378702	0.00403623	0.31328	0.783022	-0.0153867	0.92721	0.666725	0.0165785	0.991754	0.718129	0.186536	0.2179	0.409934
DLM_0339	contig1_332660_334060	23				H	37.4893	36.255	43.8696	35.8632	36.8322	43.2857	37.8421	0.130257	0.991053	0.725817	0.185271	0.326803	0.4051	-0.04808	0.771894	0.869874	0.0362518	0.415869	0.510255	0.179859	0.925245	0.702446	0.156479	0.414625	0.4956
DLM_0340	contig1_334425_335690	6					3.94537	4.15594	5.34783	4.5193	4.09589	7.21429	4.60372	0.337243	0.806742	0.692731	0.566507	0.824663	0.538662	0.0781869	0.871146	0.88407	-0.143658	0.137752	0.314108	0.259795	0.790303	0.67469	0.738451	0.320648	0.458505
DLM_0341	contig1_339074_337137	30					54.8646	55.5916	60.6522	50.2561	51.3733	68.5	54.692	0.0462598	0.461684	0.612634	0.355289	0.034057	0.15903	0.0196325	0.144639	0.731083	0.0300773	0.857738	0.647303	0.0275916	0.385789	0.580409	0.332672	0.0354041	0.201192
DLM_0342	contig1_340103_339114	16			COG2842	R	24.3777	24.9752	35.3913	24.8421	26.6952	336	23.9303	0.440136	0.564833	0.637459	3.67361	0.195295	0.340694	0.0350259	0.421926	0.802484	0.10159	0.518848	0.550047	0.405849	0.663466	0.652033	3.57948	0.211916	0.406884
DLM_0343	contig1_342064_340100	32	putative transposase	K07497			52.0095	53.6658	61.2609	50.2246	52.4349	66.0714	53.3467	0.139412	0.19925	0.485935	0.304493	0.269951	0.378702	0.0456908	0.072788	0.627682	0.0598921	0.489342	0.54129	0.0944601	0.134925	0.424052	0.252061	0.292155	0.449914
DLM_0344	contig1_344992_343484	1	lysyl-tRNA synthetase, class II [EC:6.1.1.6]	K04567	lysU	J	0.00950119	0.00742574	0.0434783	0.0210526	0.0136986	0.0714286	0.00773994
DLM_0345	contig1_346182_345115	1	peptide chain release factor 2	K02836	prfB	J	0.00475059	0.00742574	0.0434783	0.00701754	0.00684932	0.0714286	0.0108359
DLM_0346	contig1_347314_346334	4	malate dehydrogenase [EC:1.1.1.37]	K00024	mdh	C	1.92399	1.95297	0.173913	0.164912	0.0376712	0.428571	1.56037	-3.56266	0.0180339	0.175401				0.0220994	0.574906	0.826512				-3.58402	0.0342124	0.232932
DLM_0347	contig1_347501_348253	5	GntR family transcriptional regulator	K03710/K02043	phnF	K	3.05226	2.89851	4.21739	96.5509	72.2329	287.286	2.89474	0.371481	0.837981	0.700082	1.49037	0.000426216	0.00672107	-0.0740313	0.399314	0.802484	-0.42132	0.00206898	0.0248222	0.446252	0.898127	0.699578	1.91914	0.000189921	0.00466923
DLM_0348	contig1_348673_348852	1	succinate dehydrogenase / fumarate reductase, cytochrome b subunit	K00241	sdhC	C	0.123515	0.0445545	0.0434783	0.0175439	0.00342466	0.0714286	0.0448916	-1.60132						-1.47052
DLM_0349	contig1_348846_349190	5	succinate dehydrogenase / fumarate reductase, membrane anchor subunit	K00242	sdhD	C	0.218527	0.264851	0.217391	0.0491228	0.0547945	0.357143	0.181115	-0.988342						0.059996	0.731019	0.860507				-0.960136
DLM_0350	contig1_349190_350962	11	succinate dehydrogenase / fumarate reductase, flavoprotein subunit [EC:1.3.5.1 1.3.5.4]	K00239	sdhA	C	0.384798	0.383663	0.478261	0.119298	0.0753425	0.785714	0.337461	-1.18628						-0.018716	0.853266	0.878275				-1.08942
DLM_0351	contig1_350976_351686	2	succinate dehydrogenase / fumarate reductase, iron-sulfur subunit [EC:1.3.5.1 1.3.5.4]	K00240	frdB	C	0.0261283	0.0346535	0.0869565	0.0491228	0.0205479	0.142857	0.0294118
DLM_0352	contig1_351740_351931	1	antitoxin CptB	K09159/K00240	COG2938	S	0.0213777	0.0247525	0.0434783	0.0175439	0.0171233	0.0714286	0.0185759
DLM_0353	contig1_352010_353281	9	citrate synthase [EC:2.3.3.1]	K01647	gltA	C	0.19715	0.138614	0.391304	0.0666667	0.0479452	0.642857	0.156347
DLM_0354	contig1_353437_353324	0	HlyD family secretion protein	K01993
DLM_0355	contig1_353516_356332	1	2-oxoglutarate dehydrogenase E1 component [EC:1.2.4.2]	K00164	sucA	C	0.00950119	0.00990099	0.0434783	0.00350877	0.00684932	0.0714286	0.0108359
DLM_0356	contig1_356400_357650	1	2-oxoglutarate dehydrogenase E2 component (dihydrolipoamide succinyltransferase) [EC:2.3.1.61]	K00658	aceF	C	0.0902613	0.0891089	0.0434783	0.0701754	0.0479452	0.0714286	0.105263	-1.14881						-0.0180065			-0.552265			-1.13006
DLM_0357	contig1_357722_357907	1	solute carrier family 6 (neurotransmitter transporter) member 19	K05334/K02574			0.0451306	0.0816832	0.0434783	0.0175439	0.0273973	0.0714286	0.0944272
DLM_0358	contig1_357921_359354	4	dihydrolipoamide dehydrogenase [EC:1.8.1.4]	K00382	lpd	C	0.0427553	0.0594059	0.173913	0.0666667	0.0376712	0.285714	0.0804954
DLM_0359	contig1_359555_360724	5	succinyl-CoA synthetase beta subunit [EC:6.2.1.5]	K01903	sucC	C	2.18765	2.2797	2.82609	2.1193	1.99315	1.14286	2.2678	0.274432	0.874116	0.705767	-0.973702	0.264246	0.378249	0.059996	0.846187	0.875072	-0.0912217	0.493822	0.541569	0.215175	0.86942	0.693179	-0.87502	0.358297	0.470371
DLM_0360	contig1_360752_361636	9	succinyl-CoA synthetase alpha subunit [EC:6.2.1.5]	K01902	sucD	C	6.88599	7.49505	7.52174	6.57895	6.16781	2.42857	7.77709	0.0245439	0.393806	0.583462	-1.78281	0.000961106	0.0135957	0.118053	0.564642	0.825521	-0.0951402	0.965384	0.673387	-0.0927698	0.268809	0.520074	-1.45713	0.0251955	0.174712
DLM_0361	contig1_361748_362242	10					26.0499	26.5916	24.8261	22.7088	25.411	273.214	25.6192	-0.166021	0.612936	0.652644	3.50669	0.514324	0.468554	0.0306078	0.0810112	0.640356	0.159852	0.0958712	0.267241	-0.195889	0.375162	0.57418	3.3543	0.583125	0.551683
DLM_0362	contig1_362814_362362	5			COG5608	S	6.78622	6.48762	6.6087	7.43158	7.50342	6.92857	7.13158	-0.1483	0.482027	0.619255	-0.549505	0.277036	0.381906	-0.0625457	0.54573	0.821923	0.00608011	0.633978	0.590038	-0.0850151	0.467691	0.601141	-0.201238	0.675168	0.576921
DLM_0363	contig1_363701_362811	9			lysR	K	8.04988	8.0198	10.2174	9.40351	9.36301	10.9286	8.67802	0.246678	0.231683	0.508631	0.117246	0.37149	0.424146	-0.00281567	0.924257	0.888487	-0.0104557	0.301176	0.45673	0.250233	0.205531	0.489248	0.135161	0.42837	0.502045
DLM_0364	contig1_363807_364226	2	holin-like protein	K06518	COG1380	R	2.19002	2.30941	2.47826	2.33684	2.62329	2.71429	2.21207	0.0833881	0.613172	0.652644	0.133252	0.574795	0.483944	0.0771063	0.137638	0.723438	0.16413	0.0826065	0.25122	0.0070212	0.670107	0.652033	-0.0234178	0.682437	0.578348
DLM_0365	contig1_364228_364911	3			lrgB	M	3.38242	2.92079	4.86957	3.76491	3.7637	2.71429	3.47833	0.423895	0.554072	0.635319	-0.589238	0.571063	0.483108	-0.208747	0.389165	0.800823	-0.00569035	0.74578	0.624354	0.633382	0.160366	0.455113	-0.576088	0.618917	0.562041
DLM_0366	contig1_365688_365056	6					15.924	13.5767	17.4783	14.5193	15.2226	14.2857	15.0666	0.0359883	0.774444	0.682459	-0.110598	0.555593	0.477171	-0.230635	0.435919	0.802484	0.0677001	0.0932221	0.26499	0.267363	0.286611	0.528067	-0.170839	0.353561	0.468417
DLM_0367	contig1_365808_366407	3	acyl-CoA thioesterase YciA [EC:3.1.2.-]	K10806/K10806	COG1607	I	4.07363	3.89851	2.78261	4.17895	4.25342	5.42857	3.9644	-0.644872	0.488349	0.620528	0.294673	0.413361	0.435564	-0.0628608	0.973909	0.892648	0.0227995	0.542749	0.559475	-0.581272	0.450403	0.595594	0.279333	0.405931	0.494843
DLM_0368	contig1_366453_367130	5	tRNA pseudouridine32 synthase / 23S rRNA pseudouridine746 synthase [EC:5.4.99.28 5.4.99.29]	K06177	rluA	J	5.99525	5.81436	7.73913	4.51579	4.58562	5.71429	5.49536	0.262784	0.712743	0.669031	0.209562	0.873176	0.543992	-0.0428638	0.918786	0.888487	0.0186745	0.386195	0.498935	0.306387	0.731927	0.662204	0.198347	0.962125	0.639688
DLM_0369	contig1_367933_367127	4	chitin disaccharide deacetylase [EC:3.5.1.105]	K03478	COG3394	S	6.15439	5.4505	16.7826	7.14035	5.88014	3	7.25542	1.35228	0.0190676	0.181139	-1.33379	0.0333539	0.157273	-0.174699	0.00367787	0.350271	-0.282831	0.0920277	0.26421	1.52772	0.0121434	0.134122	-1.0435	0.0313013	0.192934
DLM_0370	contig1_368319_367930	3			COG2246	S	2.93349	2.9505	10.0435	3.47018	2.90411	1.14286	3.45511	1.68057	0.0315476	0.226561	-1.68512	0.132148	0.301579	0.00886916	0.90884	0.888487	-0.259599	0.142039	0.319248	1.67244	0.0492073	0.284691	-1.41807	0.132298	0.349481
DLM_0371	contig1_369326_368316	8	polyisoprenyl-phosphate glycosyltransferase [EC:2.4.-.-]	K20534	wcaA	M	15.2922	14.7921	29.6957	19.3474	13.7808	9.85714	18.9025	0.860576	0.00335049	0.0616644	-1.06458	0.0147142	0.0978623	-0.0481783	0.142433	0.731033	-0.490949	0.000176366	0.00363018	0.909494	0.00242517	0.0457909	-0.566169	0.0802995	0.287628
DLM_0372	contig1_370815_369343	16	4-amino-4-deoxy-L-arabinose transferase [EC:2.4.2.43]	K07264	arnT	M	29.5036	29.854	62.2174	32.5158	25.2192	22.2143	35.2477	0.983372	0.00040867	0.0118777	-0.639851	0.00181952	0.0222959	0.0176699	0.827317	0.873926	-0.369985	8.19806e-07	4.49981e-05	0.965586	0.000207529	0.00754451	-0.262407	0.0286913	0.185293
DLM_0373	contig1_372564_370969	19	proton-dependent oligopeptide transporter, POT family	K03305	pTR2	E	32.7886	34.9406	57.6957	36.6842	40.6404	35	31.8467	0.719605	0.00869041	0.113594	-0.153236	0.3767	0.426061	0.0920457	0.149458	0.731569	0.144738	0.00270576	0.0292848	0.628299	0.0115302	0.130116	-0.290514	0.14167	0.358761
DLM_0374	contig1_372807_372923	2					4.55344	4.71287	4.3913	5.07368	5.62671	3.92857	4.90248	-0.147302	0.724	0.669262	-0.451789	0.332602	0.406873	0.0501791	0.224443	0.753814	0.146573	0.678356	0.605198	-0.196742	0.563008	0.624663	-0.590902	0.150724	0.366156
DLM_0375	contig1_373140_374531	15	tryptophanase [EC:4.1.99.1]	K01667	tnaA	E	24.0618	24.2896	19.3478	21.7193	21.9281	26.9286	23.082	-0.409564	0.0158898	0.160881	0.2274	0.751231	0.525514	0.014128	0.701267	0.853753	0.0111163	0.726522	0.621786	-0.422953	0.0222248	0.19061	0.223744	0.756997	0.594466
DLM_0376	contig1_375002_374595	3	putative lipoprotein	K09914	COG3126	S	3.87648	3.87129	4.43478	2.75439	2.56849	5.07143	3.64087	0.099121	0.635715	0.656013	0.797902	0.0558624	0.203925	-0.00140458	0.888883	0.885318	-0.103494	0.334008	0.473844	0.101265	0.643275	0.649062	0.908856	0.0761499	0.282266
DLM_0377	contig1_375526_374999	4	uncharacterized protein	K09926	COG3198	S	4.17102	4.11881	5.86957	2.63509	2.88356	2.21429	3.81579	0.39786	0.833913	0.698811	-0.33377	0.500183	0.464657	-0.0176414	0.776824	0.870056	0.127315	0.254076	0.424584	0.41624	0.861457	0.691786	-0.453625	0.406154	0.494843
DLM_0378	contig1_376975_375530	13			napH	C	12.7815	13.4282	20.8696	14.9333	14.7123	11.3571	13.5077	0.612353	0.409308	0.593415	-0.477696	0.00545443	0.0510468	0.0717448	0.557871	0.824874	-0.0241964	0.653179	0.596332	0.541348	0.474148	0.604644	-0.44604	0.00429126	0.0545859
DLM_0379	contig1_378035_377121	8	cytochrome c oxidase cbb3-type subunit III	K00406	cccA	C	9.45606	9.45297	10.7391	7.01404	7.29452	3.71429	9.22291	0.0885731	0.907854	0.70863	-1.04709	0.0151836	0.0992419	6.00132e-05	0.782676	0.870056	0.0517349	0.629617	0.589382	0.0892525	0.86099	0.691786	-1.09137	0.0115237	0.111301
DLM_0380	contig1_378226_378032	2	cytochrome c oxidase cbb3-type subunit IV	K00407	ccoQ	O	0.669834	0.594059	1.47826	0.480702	0.503425	0.214286	0.597523	1.04703	0.17141	0.463819	-1.24837	0.0608083	0.215046	-0.172665	0.170199	0.749838	0.063948	0.0564706	0.208195	1.22044	0.131135	0.418069	-1.30485	0.0609329	0.263655
DLM_0381	contig1_378844_378230	9	cytochrome c oxidase cbb3-type subunit II	K00405	ccoO	C	12.8171	12.9381	16.3043	8.78947	9.0411	4.71429	11.8514	0.249411	0.50076	0.623541	-1.00237	0.371271	0.424146	0.0146065	0.813089	0.87191	0.0386408	0.67586	0.604267	0.235544	0.534862	0.61952	-1.04164	0.491886	0.529391
DLM_0382	contig1_380292_378865	25	cytochrome c oxidase cbb3-type subunit I [EC:7.1.1.9]	K00404	ccoN	O	45.8955	44.7302	54.9565	31.6702	33.9075	21.8571	44.8204	0.164945	0.363162	0.57119	-0.61778	0.000399386	0.00635002	-0.0365721	0.0344884	0.55779	0.0957952	0.742846	0.624354	0.202256	0.197275	0.481951	-0.706115	0.000816106	0.0160957
DLM_0383	contig1_380747_382537	21			COG3975	R	39.4323	38.953	49.6087	32.1193	34.0685	81.3571	37.9009	0.236039	0.646231	0.657693	1.25679	0.0014753	0.0185505	-0.0166838	0.0511064	0.599045	0.0825578	0.0234846	0.126707	0.252919	0.753109	0.666125	1.1817	0.00249669	0.0367453
DLM_0384	contig1_382672_385278	18	aminopeptidase N [EC:3.4.11.2]	K01256	pepN	E	40.4489	39.7624	17.4348	23.7895	166.123	9169.36	35.8653	-1.31945	2.35384e-05	0.00149104	8.50849	9.54358e-23	9.18014e-20	-0.0241073	0.587025	0.830069	2.80218	1.2222e-16	7.0439e-14	-1.29461	5.21194e-05	0.00278857	5.71377	1.63304e-22	1.17769e-19
DLM_0385	contig1_385388_386338	9			COG4757	R	16.0285	15.2574	16.3913	13.0456	13.1267	17.0714	15.3452	-0.0656789	0.889095	0.707311	0.299986	0.892076	0.548793	-0.0699758	0.971049	0.892648	0.00552487	0.579516	0.571851	0.00503624	0.91133	0.701201	0.301921	0.810483	0.606821
DLM_0386	contig1_386403_387050	4	SM-20-related protein	K07394	eGL-9	O	11.4537	11.8218	8.73913	10.2842	10.3048	12.5714	11.452	-0.485243	0.32575	0.559929	0.206958	0.744864	0.52393	0.0461672	0.512884	0.817091	0.000198849	0.557001	0.56459	-0.530671	0.285919	0.528067	0.214218	0.660414	0.572436
DLM_0387	contig1_387111_388211	14	chorismate synthase [EC:4.2.3.5]	K01736	aroC	E	21.5036	20.5767	10.6957	8.34035	8.29795	23.0714	22.2353	-1.10794	0.000911079	0.022285	1.38635	9.35137e-05	0.00185469	-0.063247	0.287058	0.774403	-0.010624	0.218371	0.393909	-1.04396	0.00141177	0.0315475	1.40903	2.12955e-05	0.000808364
DLM_0388	contig1_388259_389683	9	c-di-GMP phosphodiesterase [EC:3.1.4.52]	K07181	COG3434	T	7.33492	7.31683	12.2609	5.06667	6.80822	10.5714	7.44892	0.644833	0.286166	0.53991	0.974528	0.0210375	0.120814	-0.00368733	0.968412	0.892648	0.424473	0.00206544	0.0248222	0.649259	0.271622	0.521039	0.557514	0.173468	0.384784
DLM_0389	contig1_389958_390194	2	acyl carrier protein	K02078	acpP	IQ	3.78385	3.62129	4.91304	3.90175	4.15753	3.42857	3.6192	0.281769	0.629357	0.655122	-0.269275	0.466143	0.449521	-0.0628205	0.576354	0.826512	0.0889193	0.520832	0.551009	0.345329	0.53334	0.61952	-0.350735	0.320606	0.458505
DLM_0390	contig1_390191_391420	7	3-oxoacyl-[acyl-carrier-protein] synthase II [EC:2.3.1.179]	K09458/K14660	fabB	IQ	16.6888	17.3515	15.7826	15.2491	16.7192	20.5	16.0325	-0.175541	0.504698	0.624354	0.344138	0.951764	0.563223	0.0567068	0.0834187	0.643612	0.130092	0.0940669	0.266246	-0.231509	0.366353	0.57018	0.221506	0.758795	0.594526
DLM_0391	contig1_392117_391473	2	DNA oxidative demethylase [EC:1.14.11.33]	K03919	alkB	L	4.26603	4.69554	5.21739	4.17544	3.90753	5.35714	4.55573	0.19544	0.175906	0.464444	0.276776	0.998799	0.575997	0.138928	0.242978	0.764797	-0.0983551	0.964603	0.673387	0.0572511	0.740149	0.662243	0.382591	0.980719	0.644258
DLM_0392	contig1_393206_392133	5	AraC family transcriptional regulator, regulatory protein of adaptative response / methylated-DNA-[protein]-cysteine methyltransferase [EC:2.1.1.63]	K10778	ada	L	5.5772	5.20297	6.47826	5.25965	5.50342	7.14286	5.34365	0.121073	0.9378	0.71484	0.309038	0.876197	0.544112	-0.0996738	0.0967259	0.663923	0.0626773	0.352922	0.483423	0.221486	0.742704	0.662509	0.303557	0.517736	0.535843
DLM_0393	contig1_394395_393376	16			ompC	M	20.8052	20.2203	20.913	20.7544	21.5856	20.5714	21.2229	-0.089715	0.17464	0.463819	-0.100308	0.28447	0.382776	-0.0406702	0.334806	0.790639	0.0539832	0.0296247	0.147504	-0.0483054	0.23117	0.503185	-0.146832	0.14961	0.365326
DLM_0394	contig1_395079_394912	2	ribosomal protein S6 kinase-like	K20839/K01426			1.35392	1.34901	0.521739	1.22807	1.30479	1.21429	1.26161	-1.47073	0.117445	0.411092	-0.099045	0.704019	0.515328	-0.00470972	0.931828	0.888487	0.0847438	0.845722	0.645105	-1.46529	0.179255	0.467717	-0.176329	0.614937	0.561578
DLM_0395	contig1_395467_396135	6	cobalt/nickel transport system permease protein	K02007	cbiM	P	8.80998	8.5099	10.4348	9.37193	10.5171	7.28571	8.52012	0.149197	0.614246	0.652691	-0.446036	0.288857	0.384045	-0.0494648	0.275123	0.774403	0.163636	0.0795765	0.245582	0.199401	0.693019	0.655057	-0.602212	0.222395	0.413714
DLM_0396	contig1_396136_396426	4	cobalt/nickel transport protein	K02009	cbiN	P	8.71496	9.92574	13.6957	9.10175	9.41438	8.28571	9.7291	0.557158	0.773271	0.682459	-0.218279	0.385885	0.429059	0.188211	0.135293	0.723438	0.0460361	0.338025	0.476498	0.369686	0.682418	0.652033	-0.256855	0.547218	0.543712
DLM_0397	contig1_396464_397144	2	cobalt/nickel transport system permease protein	K02008	cbiQ	P	6.71259	6.32426	7	5.89474	6.43836	5.85714	6.24303	-0.0345078	0.704037	0.666141	-0.0919903	0.769601	0.527897	-0.0854422	0.118512	0.691119	0.124579	0.120529	0.294654	0.0516738	0.476359	0.605374	-0.20911	0.961287	0.639653
DLM_0398	contig1_397141_398001	7	cobalt/nickel transport system ATP-binding protein	K02006	cbiO	P	11.19	11.6708	19.8261	11.4667	12.8938	28.2857	11.7864	0.727639	0.734038	0.67413	1.213	0.351795	0.417776	0.0606086	0.985847	0.895518	0.16469	0.0542702	0.206182	0.66777	0.735418	0.662204	1.05577	0.514697	0.535843
DLM_0399	contig1_400344_398071	20	iron complex outermembrane recepter protein	K02014/K19611	cirA	P	26.0808	26.4728	31.2609	25.0982	25.8767	24.3571	26.4164	0.165028	0.558549	0.636768	-0.130037	0.183493	0.333142	0.0225766	0.725029	0.860414	0.0410108	0.767388	0.629117	0.143191	0.513754	0.61221	-0.171208	0.103085	0.31815
DLM_0400	contig1_400559_401260	1	periplasmic protein TonB	K03832	tonB	M	0.320665	0.334158	0.956522	0.354386	0.452055	0.642857	0.390093	1.48174			0.776417			0.059996			0.34849			1.42248			0.435386
DLM_0401	contig1_401290_402030	7	biopolymer transport protein ExbB	K03561	tolQ	U	4.25416	3.99257	5.52174	4.45263	4.63014	3.64286	5.07121	0.281256	0.787976	0.688109	-0.372348	0.219164	0.352982	-0.0910229	0.254871	0.764797	0.0537108	0.596582	0.577863	0.373018	0.632431	0.644682	-0.418599	0.219431	0.411805
DLM_0402	contig1_402034_402450	1	biopolymer transport protein ExbD	K03559/K03560	exbD	U	0.0190024	0.0173267	0.0434783	0.0140351	0.00342466	0.0714286	0.00464396
DLM_0403	contig1_403861_403673	1	phospholipase D1/2 [EC:3.1.4.4]	K01115			0.712589	0.777228	0.695652	0.607018	0.513699	1	0.557276	-0.129698			0.63743			0.125798			-0.243502			-0.254756			0.888391
DLM_0404	contig1_405839_405255	7	CRISPR-associated endonuclease Csy4 [EC:3.1.-.-]	K19130			13.2304	13.5149	16.3913	12.5614	14.1199	12.2857	13.7895	0.21408	0.190679	0.477245	-0.114776	0.412635	0.435564	0.0312196	0.21056	0.752585	0.166043	0.000530653	0.00906168	0.1836	0.2623	0.516432	-0.273359	0.172464	0.384784
DLM_0405	contig1_406861_405839	8	CRISPR-associated protein Csy3	K19129			12.5463	12.7327	11.913	12.3298	12.9726	15.4286	12.6981	-0.171983	0.144178	0.440534	0.235641	0.233066	0.358098	0.0203155	0.729304	0.860507	0.0703675	0.451572	0.525237	-0.191559	0.130148	0.417111	0.172733	0.342488	0.46308
DLM_0406	contig1_407847_406858	10	CRISPR-associated protein Csy2	K19128			14.6413	13.9282	17.7391	13.2491	14.589	23.4286	14.6238	0.178589	0.446253	0.606079	0.736354	0.572079	0.483349	-0.0717837	0.33527	0.790639	0.136772	0.0160203	0.100632	0.251112	0.523412	0.615816	0.607042	0.797117	0.603801
DLM_0407	contig1_409181_407844	7	CRISPR-associated protein Csy1	K19127			9.67458	9.50743	11.3913	8.69825	10.0548	11.2143	9.5356	0.132804	0.599704	0.648832	0.268198	0.713355	0.517544	-0.0229257	0.698363	0.852622	0.204885	0.00349052	0.0348182	0.156469	0.650934	0.650434	0.0707726	0.731006	0.587335
DLM_0408	contig1_409200_409319	2	autonomous glycyl radical cofactor	K06866			3.84086	3.87376	6.95652	3.70877	4.44178	3.5	4.50464	0.761945	0.490417	0.620528	-0.166347	0.592215	0.487426	0.0128389	0.455727	0.806546	0.257511	0.218151	0.393821	0.749846	0.607172	0.638442	-0.416398	0.693084	0.582029
DLM_0409	contig1_412698_409354	26	CRISPR-associated endonuclease/helicase Cas3 [EC:3.1.-.- 3.6.4.-]	K07012	COG1203	R	48.5321	49.3465	51	44.1193	45.6712	44.7143	50.2167	-0.0237058	0.179162	0.466399	-0.0665583	0.0422456	0.177583	0.0246775	0.784531	0.870056	0.0468422	0.539177	0.55814	-0.0482505	0.165193	0.456687	-0.105941	0.0368745	0.205084
DLM_0410	contig1_413672_412695	9	CRISP-associated protein Cas1	K15342	COG1518	L	17.8337	17.9332	17.6087	15.9158	17.2226	19.8571	17.8065	-0.119495	0.533439	0.631384	0.191826	0.78869	0.531169	0.00891658	0.207526	0.75198	0.112876	0.453844	0.526552	-0.127672	0.426132	0.58641	0.0864097	0.942221	0.635436
DLM_0411	contig1_414607_417303	13					7.50594	7.26238	12.0435	7.95088	8.25	7.28571	7.82198	0.587154	0.797187	0.690539	-0.208804	0.0493032	0.195569	-0.0470597	0.153284	0.733786	0.0505942	0.113967	0.289669	0.634953	0.892846	0.698593	-0.251938	0.0337977	0.199716
DLM_0412	contig1_417303_420002	26					25.5629	24.4703	31.5652	26.586	25.8767	25.9286	26.3096	0.205192	0.86856	0.705767	-0.13239	0.0529433	0.201165	-0.0635351	0.144128	0.731083	-0.0424685	0.254162	0.424584	0.269467	0.930078	0.703199	-0.0824622	0.0752321	0.281118
DLM_0413	contig1_422588_422475	1	carotenoid phi-ring synthase / carotenoid chi-ring synthase [EC:1.3.99.39 1.3.99.40]	K09879			1.13539	1.27475	0.913043	0.845614	0.876712	1.92857	1.12074	-0.409428			1.1067			0.167558			0.0494184			-0.576247			1.06474
DLM_0414	contig1_424055_422898	2	E3 ubiquitin-protein ligase RNF213 [EC:2.3.2.27]	K22754/K02299			1.54394	1.38861	2.91304	1.92982	1.67123	1.71429	1.52941	0.820914	0.0733508	0.336627	-0.253622	0.625805	0.497499	-0.152443	0.108262	0.678466	-0.210243	0.594582	0.57656	0.974097	0.0788161	0.350317	-0.0359196	0.727521	0.586282
DLM_0415	contig1_425954_424209	9					18.6627	18.6436	21.8261	17.2947	17.6781	20.8571	18.8932	0.129495	0.625647	0.655069	0.183964	0.783714	0.531169	0.00032855	0.947717	0.890889	0.0301276	0.333756	0.473844	0.129906	0.592631	0.634776	0.161296	0.675921	0.576921
DLM_0417	contig1_426391_427548	13			COG0436	E	14.5986	13.4678	16.6087	13.8316	15.0103	15.5	13.6687	0.0880406	0.408359	0.592666	0.075977	0.394795	0.433422	-0.115871	0.121793	0.6977	0.11508	0.192674	0.367574	0.204651	0.556864	0.624663	-0.0300776	0.296257	0.451068
DLM_0418	contig1_428316_427642	6	beta-phosphoglucomutase [EC:5.4.2.6]	K01838/K17623	COG0637	R	6.87173	7.61634	9.6087	7.50526	7.90068	9.21429	7.26625	0.388673	0.108778	0.402388	0.21321	0.943896	0.561954	0.148954	0.0190067	0.541353	0.0713892	0.282146	0.442897	0.240458	0.232215	0.503659	0.14928	0.941876	0.635436
DLM_0419	contig1_428421_429071	7	chromosome partitioning protein	K03496	soj	D	7.17577	7.0396	12.4783	7.60351	7.85959	9.92857	7.36533	0.699137	0.537222	0.633725	0.29441	0.923038	0.555972	-0.0322535	0.697617	0.852622	0.0433611	0.177273	0.351128	0.73213	0.533219	0.61952	0.258508	0.917094	0.629842
DLM_0420	contig1_429254_430204	13	GMP reductase [EC:1.7.1.7]	K00364	guaB	F	18.4489	18.7327	23.4348	17.6035	18.5582	45.4286	18.9427	0.250121	0.561982	0.636768	1.28498	0.0992694	0.266484	0.0225506	0.810182	0.871407	0.0735094	0.577051	0.571851	0.22831	0.542872	0.620612	1.21893	0.0597458	0.261007
DLM_0421	contig1_430889_430611	4	ribonuclease inhibitor	K03623	COG2732	K	1.77197	1.64109	3.08696	1.94737	1.68836	2.57143	1.887	0.689245	0.061632	0.314585	0.285462	0.945448	0.561954	-0.110656	0.433122	0.802484	-0.203702	0.247686	0.419659	0.800641	0.0784979	0.350181	0.496624	0.805896	0.606117
DLM_0422	contig1_431332_430880	5	ribonuclease T1 [EC:4.6.1.24]	K01167			6.57245	6.42822	8.91304	6.13333	6.2363	10.8571	6.42879	0.344494	0.61101	0.652644	0.741141	0.210723	0.350943	-0.0314807	0.69266	0.852622	0.0213334	0.750535	0.625308	0.376714	0.594297	0.63509	0.727268	0.213559	0.40719
DLM_0423	contig1_432106_431336	1	glutamate racemase [EC:5.1.1.3]	K01776	murI	M	4.26603	4.07426	2.69565	4.04211	3.85274	3.42857	3.85449	-0.757254			-0.320259			-0.065827			-0.071908			-0.690688			-0.240892
DLM_0424	contig1_433433_432126	2	ATP-binding protein involved in chromosome partitioning	K03593	mrp	D	2.82185	2.98762	1.30435	1.65965	1.85274	2.07143	2.6192	-1.58799			0.195541			0.0781433			0.149186			-1.66539			0.0538151
DLM_0425	contig1_433445_434842	9	MFS transporter, DHA1 family, multidrug/chloramphenicol efflux transport protein	K08160	araJ	G	16.8504	17.3688	14.087	17.7895	17.6849	19.1429	16.9582	-0.356855	0.519324	0.628127	0.0179137	0.308227	0.393347	0.0446513	0.539338	0.821371	-0.0120224	0.956262	0.673156	-0.400767	0.485238	0.606364	0.0373958	0.337317	0.460288
DLM_0426	contig1_434988_437048	3	methionyl-tRNA synthetase [EC:6.1.1.10]	K01874	metG	R	2.35629	2.31683	1.26087	1.32982	1.79452	2.64286	2.12229	-1.01834	0.292823	0.542921	0.628562	0.865681	0.542692	-0.0238356	0.763234	0.866639	0.419276	0.385546	0.498935	-1.00453	0.0629566	0.32255	0.216746	0.700502	0.582682
DLM_0427	contig1_437271_437456	4	DNA-directed RNA polymerase subunit A' [EC:2.7.7.6]	K03041			4.39667	4.7896	6.13043	4.17193	4.38014	4.92857	4.48142	0.384583	0.933025	0.713972	0.157695	0.608885	0.493304	0.124025	0.0883141	0.652766	0.0675753	0.21222	0.38736	0.261298	0.951969	0.708188	0.0975792	0.764565	0.595942
DLM_0428	contig1_437603_438217	3					3.45843	3.32673	4.86957	2.58246	3.05822	7.42857	3.09598	0.379639			1.40919			-0.0582219			0.24462			0.4386			1.17203
DLM_0430	contig1_438872_439861	4	D-lactate dehydrogenase [EC:1.1.1.28]	K03778	ldhA	CHR	8.47981	8.51733	7.43478	7.26667	7.2363	4.71429	7.85759	-0.291579	0.304912	0.549318	-0.726252	0.0698697	0.227441	0.00809783	0.884116	0.885318	-0.0073041	0.568152	0.568726	-0.298937	0.278887	0.527399	-0.711488	0.110286	0.324914
DLM_0431	contig1_440647_439874	7	uncharacterized protein	K09861	COG3022	S	10.9596	11.1535	9.6087	10.3509	11	8.71429	10.695	-0.284779	0.181431	0.466688	-0.331059	0.104764	0.273274	0.0258253	0.595484	0.830762	0.0850646	0.931539	0.66734	-0.309865	0.230271	0.502577	-0.408664	0.112812	0.325329
DLM_0432	contig1_441538_440699	5	trans-2,3-dihydro-3-hydroxyanthranilate isomerase [EC:5.3.3.17]	K06998	COG0384	R	5.05463	4.82178	6.08696	4.92632	5.09932	5.28571	5.0805	0.166173	0.339193	0.567827	0.000228491	0.329562	0.406685	-0.0678225	0.861321	0.880762	0.0452268	0.303069	0.458083	0.234735	0.369211	0.572429	-0.0375386	0.773034	0.597855
DLM_0433	contig1_441590_442042	2	D-aminoacyl-tRNA deacylase [EC:3.1.1.96]	K07560	dtd	J	3.1734	3.28218	3.6087	3.07018	3.20205	5.5	3.17183	0.0904562	0.843368	0.701752	0.758351	0.481763	0.454684	0.0491567	0.807639	0.871407	0.0579911	0.668797	0.602263	0.0420388	0.833547	0.6873	0.707819	0.455899	0.516544
DLM_0434	contig1_444109_442121	22	membrane-bound lytic murein transglycosylase D [EC:4.2.2.-]	K08307	COG4623	M	62.7696	60.8614	105.391	63.0526	66.0068	134	66.8297	0.652625	0.109373	0.402388	1.00484	0.862049	0.542143	-0.0440077	0.171665	0.75172	0.0633733	0.729506	0.621892	0.697372	0.0712406	0.338249	0.949135	0.902017	0.627141
DLM_0435	contig1_445050_444292	8	hydroxyacylglutathione hydrolase [EC:3.1.2.6]	K01069	gloB	R	10.5226	9.84158	12.3043	9.76842	8.76027	9.64286	9.98297	0.130688	0.475321	0.618396	-0.101425	0.652507	0.502255	-0.095993	0.619887	0.835544	-0.159835	0.304459	0.458853	0.227421	0.545086	0.621571	0.0658703	0.996245	0.64917
DLM_0436	contig1_445071_445832	5			ubiE	H	6.9715	6.61881	2.56522	5.10877	2.75685	0.642857	6.47833	-1.53738	0.0356519	0.243979	-3.38942	0.0388936	0.169728	-0.0743651	0.466382	0.807364	-0.893541	0.00162606	0.0201538	-1.46228	0.0266429	0.210015	-2.48456	0.0527004	0.247325
DLM_0437	contig1_445891_446334	0	ribonuclease HI [EC:3.1.26.4]	K03469		L
DLM_0438	contig1_446365_447114	0	DNA polymerase III subunit epsilon [EC:2.7.7.7]	K02342		L
DLM_0439	contig1_447111_447794	0	2-C-methyl-D-erythritol 4-phosphate cytidylyltransferase [EC:2.7.7.60]	K00991		I
DLM_0440	contig1_447800_448279	0	2-C-methyl-D-erythritol 2,4-cyclodiphosphate synthase [EC:4.6.1.12]	K01770		I
DLM_0441	contig1_448364_449023	3	ribose 5-phosphate isomerase A [EC:5.3.1.6]	K01807	rpiA	G	0.171021	0.155941	0.434783	0.0807018	0.0547945	0.214286	0.164087	1.20296	0.161811	0.459949				-0.173203	0.0903155	0.652766				1.08567
DLM_0442	contig1_449289_449993	1	phosphate transport system protein	K02039	phoU	P	0.0617577	0.049505	0.0434783	0.0105263	0.00342466	0.0714286	0.0572755
DLM_0443	contig1_450140_451633	8	exopolyphosphatase / guanosine-5'-triphosphate,3'-diphosphate pyrophosphatase [EC:3.6.1.11 3.6.1.40]	K01524	gppA	FP	13.8147	14.1436	23.913	10.1965	10.613	12.3571	15.5805	0.695461	0.0247846	0.200069	0.187639	0.919862	0.555742	0.0352012	0.529215	0.820839	0.0561003	0.0953752	0.266653	0.660999	0.0293734	0.218126	0.138999	0.89364	0.626503
DLM_0444	contig1_451636_452703	18	magnesium transporter	K03284	corA	P	19.2067	18.8886	22.913	17.6737	19.7808	20.7143	20.0186	0.156227	0.817827	0.694057	0.138286	0.310589	0.393884	-0.023686	0.57182	0.826512	0.15957	0.000237376	0.00456024	0.180652	0.902209	0.699752	-0.013825	0.115372	0.32843
DLM_0445	contig1_452827_455175	16	P-type Cu+ transporter [EC:7.2.2.8]	K17686	copZ	P	23.7411	22.2153	18.5652	20.0877	18.0103	17	24.0511	-0.454962	0.0275487	0.207745	-0.334958	0.0462512	0.188917	-0.0946748	0.0247877	0.55779	-0.160247	0.0229943	0.125318	-0.359548	0.0792814	0.351743	-0.167251	0.119146	0.333469
DLM_0446	contig1_455192_455407	0	copper chaperone	K07213/K17686		P
DLM_0447	contig1_455526_456281	9	polar amino acid transport system substrate-binding protein	K02030	hisJ	ET	15.4252	15.0644	17.913	16.6	17.5719	21.0714	15.6192	0.117891	0.344526	0.568114	0.256751	0.464594	0.449521	-0.0334246	0.786198	0.870056	0.0785824	0.250389	0.422259	0.152055	0.417383	0.58641	0.185628	0.635631	0.567101
DLM_0448	contig1_457062_456295	6			elaC	R	10.2019	10.3564	10.8696	9.82105	10.6781	9.28571	10.3297	-0.00797521	0.985762	0.725742	-0.173218	0.735618	0.522666	0.0228751	0.696479	0.852622	0.117712	0.00370026	0.0353954	-0.030111	0.860445	0.691786	-0.283471	0.530381	0.539335
DLM_0449	contig1_457937_457263	6	polar amino acid transport system permease protein	K02029	hisM	E	10.3183	10.3243	20.2174	9.94386	10.7671	16	10.0867	0.8754	0.0180145	0.175401	0.603434	0.866858	0.542692	0.00136517	0.477576	0.809932	0.112069	0.00658438	0.0549968	0.874774	0.0344242	0.232932	0.498825	0.664993	0.574104
DLM_0450	contig1_458671_457934	6	polar amino acid transport system permease protein	K02029	hisM	E	13.0238	13.047	14.7826	12.6491	12.8973	18.7143	12.8096	0.084829	0.491477	0.620528	0.478427	0.0365293	0.16359	0.00360204	0.821568	0.872476	0.0261767	0.617523	0.586629	0.0819663	0.47976	0.606313	0.45971	0.0686084	0.272287
DLM_0451	contig1_459567_458761	9	polar amino acid transport system substrate-binding protein	K02030	hisJ	ET	8.2019	8.45297	7.91304	8.28421	8.16096	8	8.88545	-0.163158	0.167857	0.460423	-0.175781	0.465465	0.449521	0.0452206	0.950919	0.891149	-0.0217845	0.520334	0.550753	-0.207639	0.147103	0.43642	-0.146537	0.492901	0.529487
DLM_0452	contig1_461328_459760	8	phosphonate transport system permease protein	K02042	COG3639	P	15.753	16.2797	14.7826	17.3298	17.2021	33.7857	19.5836	-0.189878	0.856123	0.703883	0.877927	0.761034	0.526849	0.0486309	0.514715	0.817091	-0.0130649	0.430968	0.515347	-0.237769	0.74009	0.662243	0.898452	0.654423	0.570669
DLM_0453	contig1_462119_461322	3	phosphonate transport system ATP-binding protein [EC:7.3.2.2]	K02041	COG3638	P	1.56295	1.34901	2.26087	2.13333	1.93493	1.42857	1.70433	0.454134	0.370342	0.575056	-0.723383	0.106806	0.273274	-0.211835	0.0155073	0.490221	-0.149585	0.342106	0.477709	0.667896	0.247969	0.50949	-0.566339	0.281056	0.445466
DLM_0454	contig1_462964_462116	13	phosphonate transport system substrate-binding protein	K02044	phnD	P	29.1354	29.6807	30.1304	28.2351	29.6747	39.6429	32.6176	-0.0483927	0.446847	0.606079	0.403039	0.160621	0.320548	0.027398	0.660519	0.848815	0.0684921	0.258192	0.428493	-0.0750513	0.396463	0.58328	0.342006	0.219465	0.411805
DLM_0455	contig1_463946_463095	3	phosphatidylglycerol---prolipoprotein diacylglyceryl transferase [EC:2.5.1.145]	K13292	lgt	M	0.0475059	0.0371287	0.130435	0.0280702	0.0479452	0.214286	0.0325077
DLM_0456	contig1_464145_465998	11	dihydroxy-acid dehydratase [EC:4.2.1.9]	K01687	ilvD	EG	16.0048	16.0668	5.73913	6.97544	5.89726	9.14286	14.3994	-1.57459	0.000385129	0.0118547	0.297271	0.648722	0.501598	0.00611629	0.575375	0.826512	-0.244925	0.260745	0.430589	-1.57997	0.000414465	0.0120181	0.560917	0.796122	0.603801
DLM_0457	contig1_466166_466804	8	glutathione S-transferase [EC:2.5.1.18]	K00799	gst	O	13.8456	13.255	16.7391	14.7439	15.4007	13.3571	14.0743	0.178803	0.768698	0.68237	-0.225263	0.131046	0.300848	-0.0623659	0.261654	0.764797	0.0601944	0.854203	0.646137	0.241908	0.947797	0.707525	-0.277997	0.0866723	0.296591
DLM_0458	contig1_467609_467487	1	fanconi anemia group M protein	K10896/K03885			0.368171	0.336634	0.130435	0.37193	0.441781	0.857143	0.404025	-1.59204			1.12175			-0.128666			0.245615			-1.46264			0.883591
DLM_0459	contig1_467565_468668	5					8.03088	7.87129	5.65217	9.01053	9.94863	9	8.80341	-0.601745	0.0731654	0.336596	-0.0844463	0.665175	0.505722	-0.0284273	0.324227	0.785815	0.140201	0.0292744	0.146076	-0.572579	0.0672832	0.331756	-0.217187	0.929188	0.632763
DLM_0460	contig1_468789_470036	8	glycine hydroxymethyltransferase [EC:2.1.2.1]	K00600	glyA	E	6.3753	6.2401	2.21739	2.87719	1.80137	1.21429	5.87771	-1.61862	0.00444774	0.0713504	-1.32731	0.0505516	0.197929	-0.0303926	0.11668	0.687802	-0.678253	2.18067e-05	0.000661468	-1.58749	0.00464539	0.0720851	-0.641601	0.286629	0.447404
DLM_0461	contig1_470186_470644	2	transcriptional repressor NrdR	K07738	COG1327	K	0.370546	0.467822	0.130435	0.203509	0.136986	0.142857	0.357585	-1.60132	0.0255397	0.202227	-0.94475			-1.47052	0.374276						0.0680167
DLM_0462	contig1_470748_471854	1	diaminohydroxyphosphoribosylaminopyrimidine deaminase / 5-amino-6-(5-phosphoribosylamino)uracil reductase [EC:3.5.4.26 1.1.1.193]	K11752	ribD	H	0.0023753	0.0148515	0.0434783	0.0140351	0.0171233	0.0714286	0.00619195
DLM_0463	contig1_472029_472730	5	autophagy-related protein 11	K08330			5.95249	5.96535	5.91304	6.69825	6.59247	9.07143	6.26471	-0.112353	0.657759	0.659731	0.344138	0.131604	0.30141	0.00412755	0.676611	0.851626	-0.0271451	0.31778	0.465429	-0.115741	0.625553	0.642819	0.378743	0.0817697	0.289523
DLM_0464	contig1_472809_474299	9	carboxypeptidase Taq [EC:3.4.17.19]	K01299	COG2317	E	6.34917	6.7005	7.04348	6.54035	6.55479	8.14286	6.53715	0.0547269	0.297485	0.545276	0.233407	0.56336	0.480413	0.078231	0.955577	0.891676	0.00049668	0.813555	0.639337	-0.0227647	0.325808	0.55459	0.24037	0.558558	0.545568
DLM_0465	contig1_475223_474366	9			COG1639	T	9.51306	9.58911	12.2174	9.6386	9.73288	13.0714	9.67957	0.265961	0.831896	0.698599	0.356762	0.304474	0.392341	0.0120177	0.735846	0.862882	0.0113574	0.917006	0.664891	0.254683	0.876975	0.694684	0.352864	0.254472	0.430031
DLM_0466	contig1_476236_475364	6			mhpC	R	10.7268	10.0743	11.3478	10.3404	10.6301	12	10.3684	-0.01978	0.633512	0.656013	0.118142	0.443916	0.444849	-0.088094	0.0711874	0.626712	0.0373629	0.407181	0.507735	0.0690534	0.374308	0.573816	0.088239	0.533453	0.541219
DLM_0467	contig1_476438_477310	9	AraC family transcriptional regulator	K13652	araC	K	10.171	10.198	18.913	10.4807	10.7432	19.7143	10.161	0.797277	0.774047	0.682459	0.825443	0.170812	0.327778	0.00362815	0.802451	0.870056	0.0326279	0.49874	0.543364	0.794388	0.791939	0.67469	0.800275	0.200168	0.406163
DLM_0468	contig1_477324_477809	3	AraC family transcriptional regulator	K13652	COG3449	L	2.63895	2.37129	4.78261	3.20351	2.95548	3	2.91641	0.760088	0.259285	0.523886	-0.205881	0.718623	0.518901	-0.147864	0.475253	0.809932	-0.115959	0.0927614	0.264515	0.908692	0.158154	0.452666	-0.0824622	0.907344	0.627725
DLM_0469	contig1_479353_477890	2	IMP dehydrogenase [EC:1.1.1.205]	K00088	COG0517	R	1.26366	1.13861	0.434783	1.09474	1.17123	3.42857	1.15944	-1.7808			0.568895			-0.147502			0.0951649			-1.63256			0.48119
DLM_0470	contig1_479512_479922	5					9.83373	10.146	4.69565	8.84561	8.69863	9.21429	9.93963	-1.16141	0.0265888	0.204819	-0.0238499	0.366222	0.421029	0.0456372	0.389919	0.800991	-0.0268599	0.51919	0.550047	-1.2063	0.0215391	0.188597	0.0104697	0.464539	0.519728
DLM_0471	contig1_479927_481732	25	excinuclease ABC subunit C	K03703	uvrC	L	49.4513	48.7079	62.7826	44.7333	44.5788	44.3571	49.5975	0.248571	0.045205	0.275368	-0.102342	0.136301	0.305262	-0.0211866	0.640614	0.842976	-0.00778558	0.364748	0.48767	0.270497	0.0333529	0.231809	-0.0859097	0.140055	0.357341
DLM_0472	contig1_481759_482340	3	cardiolipin synthase (CMP-forming) [EC:2.7.8.41]	K08744/K00995	pgsA	I	0.581948	0.408416	1.21739	0.305263	0.0890411	0.214286	0.574303	0.969838	0.665003	0.660584	-1.37915			-0.51032	0.219443	0.753814	-2.22212			1.4809	0.509589	0.609801
DLM_0478	contig1_484094_483018	11	major type 1 subunit fimbrin (pilin)	K07345	fimA	NU	10.6176	10.5173	9.95652	10.607	11.1678	11.8571	10.8189	-0.187734	0.305089	0.549318	0.0779774	0.28146	0.382776	-0.0131555	0.934094	0.888672	0.0716412	0.541556	0.559096	-0.173839	0.31327	0.549757	0.013796	0.225618	0.416977
DLM_0479	contig1_486639_484174	14	outer membrane usher protein	K07347	fimD	NU	23.7791	23.4257	21.3478	21.8561	23.113	157.714	23.5557	-0.255622	0.78035	0.684352	2.76876	0.785337	0.531169	-0.0211182	0.710883	0.855304	0.0785339	0.871238	0.652677	-0.233764	0.88626	0.697372	2.69768	0.752379	0.592773
DLM_0480	contig1_486877_486746	0	chaperone protein EcpD	K15540		NU
DLM_0481	contig1_487937_487581	2	major type 1 subunit fimbrin (pilin)	K07345	fimA	NU	3.1734	3.26733	3.73913	3.57895	3.36644	3	3.23684	0.141682	0.719349	0.66917	-0.337333	0.273291	0.380398	0.0426139	0.606987	0.832555	-0.0909981	0.128761	0.304967	0.099807	0.689257	0.655039	-0.238875	0.316092	0.458387
DLM_0482	contig1_488839_488312	7	major type 1 subunit fimbrin (pilin)	K07345	fimA	NU	10.0618	10.4158	10.1739	8.58947	8.25	7.57143	9.69195	-0.0844984	0.493614	0.620528	-0.27667	0.105705	0.273274	0.0493942	0.660502	0.848815	-0.0602906	0.144701	0.322145	-0.133153	0.45325	0.595715	-0.20892	0.13111	0.348735
DLM_0483	contig1_489260_490267	11					17.5558	17.0941	17.087	16.7789	18.1678	20.4286	17.5511	-0.134047	0.551307	0.635319	0.201176	0.500201	0.464657	-0.0379233	0.650518	0.845046	0.112046	0.0810416	0.248111	-0.0953847	0.625589	0.642819	0.0965896	0.70845	0.584298
DLM_0484	contig1_491527_490331	15	aromatic-amino-acid transaminase [EC:2.6.1.57]	K00832	tyrB	E	28.0024	28.5347	29.913	28.014	28.8973	46.8571	28.4118	-0.00125438	0.294783	0.54401	0.657701	0.00444832	0.0446585	0.0280586	0.871423	0.88407	0.0417841	0.0960226	0.267241	-0.0285736	0.292815	0.534242	0.623376	0.015801	0.135656
DLM_0486	contig1_492038_492442	5	ProP effector	K03607	proQ	T	6.67933	6.28713	8.04348	6.81053	6.94521	13.5714	6.7322	0.166329	0.472727	0.617019	0.908828	0.682587	0.510512	-0.0874506	0.109897	0.678466	0.0286083	0.699349	0.612812	0.254519	0.412048	0.58641	0.887679	0.699876	0.582682
DLM_0487	contig1_492585_493664	8	glycerate 2-kinase [EC:2.7.1.165]	K00865	COG1929	G	7.9715	7.57673	7.30435	7.49123	7.69863	10.0714	7.66254	-0.23363	0.188426	0.474296	0.32904	0.244343	0.363274	-0.0703657	0.0783989	0.640356	0.0376303	0.953987	0.672897	-0.162525	0.24091	0.504751	0.298869	0.271297	0.440652
DLM_0488	contig1_495017_494154	14	voltage-gated potassium channel	K10716	kch	P	16.1188	16.3317	17	15.6561	17.3219	15.6429	16.3963	-0.0238965	0.713863	0.669031	-0.0943074	0.52148	0.470049	0.0191959	0.46474	0.807364	0.144385	0.0914141	0.26421	-0.042353	0.860906	0.691786	-0.231232	0.220145	0.412366
DLM_0489	contig1_495139_496071	8	cysteine synthase [EC:2.5.1.47]	K01738	cysK	E	9.5867	10.5396	10.0435	8.86316	9.13356	11.0714	10.0495	-0.0337419	0.525603	0.628484	0.0606676	0.891635	0.548793	0.137264	0.0377659	0.56144	0.0407011	0.949892	0.672239	-0.170267	0.314414	0.549757	0.0274263	0.840525	0.612684
DLM_0490	contig1_496220_496693	7	crooked neck	K12869			12.2732	12.0743	10.4348	10.8632	12.2432	15.3571	12.13	-0.3291	0.389695	0.583462	0.416706	0.783755	0.531169	-0.0230412	0.244499	0.764797	0.169845	0.325715	0.469709	-0.305319	0.5064	0.609359	0.254321	0.94556	0.635708
DLM_0491	contig1_496671_497111	9	SEC-C motif domain protein	K09858	COG3012	S	15.0428	14.6485	19.8261	14.8035	15.5651	16	14.87	0.303338	0.0614802	0.314585	0.0293728	0.995936	0.575035	-0.0377834	0.487915	0.81255	0.0696869	0.0979372	0.270454	0.34186	0.0448412	0.271242	-0.0328544	0.635693	0.567101
DLM_0492	contig1_497407_497715	4	ATP-dependent helicase/nuclease subunit A [EC:3.1.-.- 3.6.4.12]	K16898/K03575			7.48219	7.29703	10.1304	7.83158	7.88699	9.71429	7.51858	0.342171	0.60593	0.651403	0.228045	0.917973	0.555006	-0.0356193	0.781211	0.870056	0.00748509	0.622185	0.587735	0.37853	0.575412	0.627111	0.228019	0.990591	0.647078
DLM_0493	contig1_498627_498058	5	dCTP deaminase [EC:3.5.4.13]	K01494	dcd	F	0.427553	0.378713	0.347826	0.196491	0.143836	0.5	0.428793	-0.590178	0.458306	0.611393				-0.141211	0.736024	0.862882	-0.247146	0.44434	0.52414	-0.419567	0.487959	0.606364
DLM_0494	contig1_498890_499078	0	ferrous iron transport protein A	K04758/K03709		P
DLM_0495	contig1_499075_500844	12	ferrous iron transport protein B	K04759	feoB	P	29.2565	29.8911	36.9565	31.1754	31.9829	24.5	28.8375	0.242077	0.443399	0.606079	-0.430388	0.0234365	0.130312	0.0314877	0.565589	0.825521	0.034204	0.512627	0.550038	0.211328	0.482819	0.606313	-0.457132	0.0178829	0.145449
DLM_0496	contig1_500978_501916	17	dihydroorotate dehydrogenase (fumarate) [EC:1.3.98.1]	K00226	pyrD	F	16.5724	16.2104	26.5217	17.2667	18.6301	20	16.9009	0.577731	0.695839	0.663258	0.117232	0.87167	0.543582	-0.0336379	0.842259	0.875072	0.108362	0.0104414	0.0744599	0.612108	0.676585	0.652033	0.0163297	0.889124	0.626175
DLM_0497	contig1_502593_501973	9	4,5-DOPA dioxygenase extradiol [EC:1.13.11.-]	K15777	COG3384	S	11.0879	11.0347	12.7391	11.2877	10.8973	15.0714	11.1703	0.105289	0.972548	0.722263	0.334302	0.530288	0.47154	-0.00641198	0.772544	0.869874	-0.0534744	0.0979599	0.270454	0.11244	0.966277	0.714186	0.395236	0.314102	0.456878
DLM_0498	contig1_502879_503097	3	diacylglycerol kinase (ATP) [EC:2.7.1.107]	K00901/K07107			4.21615	4.2698	5	4.24561	4.58562	3.28571	4.05418	0.144109	0.608365	0.652644	-0.481848	0.418796	0.43764	0.0228004	0.782116	0.870056	0.109765	0.369085	0.489364	0.122047	0.00960327	0.120262	-0.584154	0.191855	0.402173
DLM_0499	contig1_505505_503331	14	catalase-peroxidase [EC:1.11.1.21]	K03782	katG	P	19.1283	19.1436	26.4783	19.3719	20.5171	20.2857	18.8591	0.364187	0.126122	0.418226	-0.0374402	0.644538	0.500743	0.00141618	0.709102	0.85451	0.0817315	0.152562	0.330982	0.36351	0.111734	0.396123	-0.111712	0.462084	0.519367
DLM_0500	contig1_506975_505971	10	recombination associated protein RdgC	K03554	rdgC	L	6.56295	6.65594	8.04348	6.1614	6.18151	5.35714	6.45201	0.182114	0.507496	0.625623	-0.318589	0.236706	0.358985	0.0211098	0.944373	0.88994	0.000716473	0.893318	0.660272	0.158309	0.58727	0.632372	-0.312197	0.214747	0.40719
DLM_0504	contig1_508582_507722	5			COG0702	MG	5.69359	5.63119	6.69565	6.18596	6.29452	5.28571	6.13313	0.138893	0.530433	0.630891	-0.30966	0.342805	0.412263	-0.0153674	0.86157	0.880762	0.022412	0.391575	0.500393	0.155	0.518273	0.613693	-0.324612	0.320383	0.458505
DLM_0505	contig1_508993_509106	1	speckle-type POZ protein	K10523			1.24228	0.997525	1.13043	0.933333	0.958904	1.71429	1.15635	-0.231106			0.794383			-0.316035			0.0363083			0.0856682			0.765535
DLM_0506	contig1_510319_509477	1			fabG	IQR	2.33967	2.2698	2.6087	2.19298	2.30479	1.28571	2.16409	0.0620317			-0.853084			-0.043206			0.069058			0.105977			-0.914682
DLM_0507	contig1_510452_511420	9			lysR	K	7.71259	8.13119	11.2609	8.45965	8.45548	44	8.66563	0.44679	0.23529	0.508997	2.29553	0.455342	0.448588	0.075918	0.329317	0.790255	-0.00335488	0.865171	0.649886	0.371612	0.361883	0.567766	2.30634	0.441023	0.508337
DLM_0508	contig1_511725_511543	0	peptide-methionine (S)-S-oxide reductase [EC:1.8.4.11]	K07304/K08307
DLM_0509	contig1_513214_511736	5	outer membrane protein, multidrug efflux system	K18903	tolC	MU	3.70071	3.36386	3.04348	4.66667	4.13356	4.71429	5.34985	-0.377075	0.190223	0.476611	-0.0681132	0.441095	0.444487	-0.137154	0.176886	0.75172	-0.177693	0.18272	0.356369	-0.239182	0.236389	0.503793	0.117039	0.595822	0.556106
DLM_0510	contig1_516469_513227	24	multidrug efflux pump	K18902/K18299	acrB	V	32.399	32.2153	45.3913	31.7088	33.5514	48.2857	34.082	0.38933	0.810694	0.693006	0.521953	0.354424	0.418999	-0.007658	0.359361	0.790639	0.0786453	0.0446153	0.188031	0.397728	0.965302	0.714	0.448109	0.616088	0.561578
DLM_0511	contig1_517692_516490	6	membrane fusion protein, multidrug efflux system	K18901/K18298	acrA	M	7.70309	8.07673	7.86957	7.41053	7.13356	7.14286	8.89319	-0.0641464	0.360354	0.570974	-0.135835	0.452036	0.447117	0.0688659	0.754475	0.864953	-0.0576393	0.356674	0.484477	-0.132273	0.350992	0.56206	-0.0707357	0.530506	0.539335
DLM_0512	contig1_518888_517992	12			lysR	K	8.962	8.14604	11.7391	9.17895	9.33904	9.57143	9.66099	0.286776	0.893337	0.707311	-0.0412894	0.849964	0.540465	-0.138079	0.188664	0.75198	0.0223723	0.266457	0.434113	0.425594	0.879008	0.694684	-0.056202	0.627096	0.564707
DLM_0513	contig1_519576_518989	4			acrR	K	7.14252	8.18069	6.86957	7.47719	8.30822	7.5	7.74768	-0.151207	0.879616	0.707311	-0.0783661	0.339596	0.411156	0.196321	0.33406	0.790639	0.149357	0.3359	0.474826	-0.346789	0.672095	0.652033	-0.220263	0.310693	0.455716
DLM_0514	contig1_521196_519757	12	succinate-semialdehyde dehydrogenase / glutarate-semialdehyde dehydrogenase [EC:1.2.1.16 1.2.1.79 1.2.1.20]	K00135	putA	C	20.7672	21.0693	24.3913	19.5193	20.4589	23.8571	20.9319	0.137065	0.413953	0.595964	0.20676	0.264778	0.378702	0.0213657	0.225563	0.753981	0.0651418	0.776746	0.630733	0.116439	0.374579	0.573816	0.149078	0.235452	0.423216
DLM_0515	contig1_522341_521373	5			lysR	K	3.60333	3.69059	5.26087	4.13333	3.89384	6.42857	3.88235	0.430743	0.180965	0.466688	0.313613	0.956063	0.564725	0.0330469	0.421698	0.802484	-0.0793296	0.185537	0.359733	0.398435	0.194973	0.480643	0.400402	0.616461	0.561578
DLM_0516	contig1_522476_523624	6	NADP-dependent alcohol dehydrogenase [EC:1.1.-.-]	K08325/K19955	COG1979	C	10.8979	10.7748	18.7826	10.786	11.3664	11	11.1393	0.690359	0.136253	0.430815	-0.0544117	0.903798	0.551302	-0.0158594	0.313825	0.783301	0.0729392	0.302203	0.457177	0.706958	0.10358	0.388137	-0.119891	0.94536	0.635708
DLM_0517	contig1_523649_524482	5			fabG	IQR	4.42518	4.78218	6	4.73333	4.97603	6.71429	4.36533	0.334516	0.0105287	0.125879	0.135956	0.416846	0.437265	0.110996	0.255645	0.764797	0.0696054	0.154209	0.331935	0.224259	0.101333	0.384007	0.07381	0.593416	0.555701
DLM_0518	contig1_524653_525237	5			wcaG	MG	7.17815	7.4901	7	6.56491	6.90068	6.42857	7.12074	-0.13125	0.986215	0.725742	-0.113038	0.634639	0.500181	0.0619043	0.148891	0.731083	0.069278	0.770363	0.629869	-0.192415	0.865559	0.692367	-0.174856	0.774329	0.597855
DLM_0519	contig1_525234_526670	15			proP	GEPR	16.1401	15.2624	19.9565	15.4351	16.8219	23.1429	16.0093	0.205976	0.435624	0.605218	0.485312	0.00443903	0.0446585	-0.0797828	0.0710777	0.626712	0.119849	0.00380664	0.0361134	0.286498	0.743497	0.662623	0.372923	0.0166332	0.138407
DLM_0520	contig1_526715_527566	2	2,5-diketo-D-gluconate reductase A [EC:1.1.1.346]	K06221	aRA1	R	0.00950119	0.0049505	0.0869565	0.0140351	0.0993151	0.142857	0.0108359
DLM_0521	contig1_528950_527766	6	acetyl-CoA C-acetyltransferase [EC:2.3.1.9]	K00626	paaJ	I	4.49169	4.11634	5.73913	4.4	4.91438	3.78571	4.21362	0.240375	0.748921	0.679848	-0.375686	0.193635	0.340694	-0.123282	0.0036554	0.350271	0.157842	0.219671	0.395069	0.364396	0.881746	0.695887	-0.526069	0.122134	0.335681
DLM_0522	contig1_530662_529208	3	NTE family protein	K07001	araJ	G	2.69359	2.59653	3.13043	2.60351	3.00342	2.14286	2.46904	0.121841	0.602984	0.650209	-0.363682	0.817092	0.536502	-0.05241	0.663711	0.848815	0.203465	0.940268	0.670663	0.17499	0.626048	0.642819	-0.561784	0.980111	0.644258
DLM_0523	contig1_531552_530746	7	1-acylglycerone phosphate reductase [EC:1.1.1.101]	K06123	COG4221	R	6.981	7.17822	8.73913	7.5193	7.39726	8.07143	7.27709	0.217093	0.888979	0.707311	-0.170009	0.946991	0.561954	0.0386957	0.961985	0.892648	-0.0262822	0.604839	0.581336	0.179136	0.877762	0.694684	-0.136267	0.88454	0.624586
DLM_0524	contig1_532332_531574	6	uncharacterized oxidoreductase [EC:1.-.-.-]	K14189	dltE	M	8.89074	8.91089	9.52174	8.49474	8.80822	8.35714	8.73065	0.00392877	0.275316	0.533565	-0.106319	0.461621	0.449521	0.00379782	0.75358	0.864953	0.0495953	0.168778	0.345857	0.000870329	0.246233	0.508266	-0.148455	0.410467	0.495384
DLM_0525	contig1_533370_532381	11			mhpC	R	13.6983	13.0421	11.7391	12.9053	12.4932	13.6429	12.8622	-0.321771	0.341246	0.568082	-0.0089697	0.385327	0.429059	-0.0701402	0.239261	0.762634	-0.0503095	0.213516	0.388802	-0.250891	0.472086	0.603476	0.0487996	0.50522	0.535016
DLM_0526	contig1_533529_533918	2			COG1733	K	3.88599	2.78713	2.82609	3.05614	3.07877	5.14286	3.47523	-0.554468	0.40568	0.591655	0.668099	0.19506	0.340694	-0.47897	0.509362	0.81625	0.00795611	0.983186	0.680445	-0.0747588	0.714983	0.659711	0.667603	0.465501	0.519728
DLM_0527	contig1_534054_533878	1	ELMO domain-containing protein	K23538/K12686			0.581948	0.549505	0.521739	0.336842	0.40411	0.214286	0.696594	-0.252554			-0.735297			-0.0822261			0.259988			-0.169589			-0.987825
DLM_0528	contig1_537178_534110	23				V	26.1378	26.2252	30.9565	25.1579	25.7945	27.9286	25.3189	0.146761	0.490944	0.620528	0.0588722	0.563319	0.480413	0.00651213	0.408964	0.802484	0.0344231	0.747472	0.624354	0.140988	0.407572	0.586002	0.0319088	0.670093	0.574837
DLM_0529	contig1_538248_537175	9			acrA	M	18.8195	18.1757	21.6957	18.1965	18.5925	17.7857	17.7291	0.110186	0.721785	0.66917	-0.115701	0.25117	0.368301	-0.0496812	0.346394	0.790639	0.028372	0.166051	0.342811	0.160607	0.767094	0.66876	-0.136614	0.1882	0.400362
DLM_0530	contig1_538872_538375	3			acrR	K	8.16627	7.94059	10.5217	7.69474	8.70205	10.3571	8.10062	0.259078	0.300491	0.546649	0.338572	0.229536	0.356552	-0.0412797	0.160001	0.735094	0.175728	0.0412139	0.180281	0.301097	0.242175	0.505457	0.170304	0.394912	0.490182
DLM_0531	contig1_539193_540530	6			tolC	MU	12.4157	12.0149	10.3913	11.7719	11.6438	15.3571	11.9876	-0.35178	0.0729174	0.336231	0.300799	0.469384	0.449655	-0.0468131	0.886428	0.885318	-0.0184703	0.510567	0.549753	-0.304227	0.106063	0.38968	0.326729	0.484825	0.527014
DLM_0532	contig1_541323_541463	1	two-component system, OmpR family, response regulator VanR	K18344/K02990			0.700713	0.75495	0.695652	0.589474	0.674658	0.571429	0.634675	-0.10545			-0.127614			0.10809			0.192042			-0.212801			-0.312197
DLM_0533	contig1_541460_542023	4	SH3 domain-containing YSC84-like protein 1	K20523	COG2930	S	8.7696	9.57673	8.08696	7.42807	7.71575	7.92857	8.66563	-0.211907	0.345986	0.568314	0.0113135	0.872469	0.543797	0.127554	0.136675	0.723438	0.0521338	0.158259	0.336475	-0.338722	0.235555	0.503793	-0.0333605	0.944953	0.635708
DLM_0534	contig1_543355_542156	15	cyclopropane-fatty-acyl-phospholipid synthase [EC:2.1.1.79]	K00574	cfa	M	20.1283	19.8886	20.6957	21.0105	22.6062	24.1429	20.6068	-0.0548886	0.485786	0.620528	0.117724	0.433034	0.442594	-0.0167491	0.489486	0.813061	0.102918	0.00304436	0.031472	-0.0374001	0.577956	0.627378	0.0222658	0.233763	0.422862
DLM_0535	contig1_543354_543503	1	homeobox protein ventral anterior	K09318/K03106			0.00712589	0.00247525	0.0434783	0.00701754	0.010274	0.0714286	0.0108359
DLM_0536	contig1_543832_543542	2			COG3237	S	0.91924	0.898515	1.34783	0.950877	0.993151	0.571429	1.0387	0.457128	0.715966	0.66917	-0.817446	0.561989	0.479669	-0.0323681	0.645883	0.844079	0.0600678	0.831392	0.641013	0.490235	0.719719	0.660276	-0.870054	0.672072	0.576114
DLM_0537	contig1_544084_544491	5					4.8266	4.59653	5.34783	5.35789	5.93493	4	4.68111	0.0532943	0.704645	0.666206	-0.555003	0.239016	0.361216	-0.0656	0.19045	0.75198	0.142602	0.215557	0.390975	0.119634	0.870891	0.693843	-0.690145	0.207891	0.406295
DLM_0538	contig1_544579_544713	1	short-chain fatty acids transporter	K02106			0.368171	0.274752	0.173913	0.315789	0.267123	0.5	0.320433	-1.177			0.580205			-0.421713			-0.244143			-0.754551			0.831808
DLM_0539	contig1_545493_544927	6					9.81235	9.55446	12.087	10.393	10.4897	12.0714	9.86687	0.205787	0.952391	0.718704	0.133227	0.726276	0.521981	-0.0378942	0.296792	0.778604	0.0106814	0.309677	0.46265	0.24442	0.933797	0.703859	0.130005	0.567906	0.548079
DLM_0540	contig1_545896_545504	1					1.27316	1.2401	1.17391	1.45614	0.89726	1.5	1.23684	-0.212081			-0.0399469			-0.0374264			-0.701237			-0.173915			0.66875
DLM_0541	contig1_546224_545904	2	4-carboxymuconolactone decarboxylase [EC:4.1.1.44]	K01607	COG0599	S	2.7601	2.83911	3.56522	2.56491	2.91781	3.5	2.72446	0.274279	0.287156	0.53991	0.365685	0.80008	0.533511	0.0412513	0.616644	0.835409	0.18329	0.209756	0.385449	0.233767	0.759345	0.666851	0.189855	0.938969	0.635086
DLM_0542	contig1_546331_547215	2			lysR	K	1.43468	1.36139	2.3913	1.67018	1.45205	2.57143	1.31734	0.642076	0.298609	0.545276	0.53981	0.905256	0.551302	-0.075121	0.439482	0.802484	-0.20459	0.204103	0.380394	0.717936	0.325756	0.55459	0.75186	0.608339	0.559051
DLM_0543	contig1_547903_547427	2	FKBP-type peptidyl-prolyl cis-trans isomerase SlyD [EC:5.2.1.8]	K03775	slpA	O	0.807601	0.908416	0.521739	0.817544	0.832192	0.928571	0.869969	-0.725307	0.522457	0.628484	0.100957	0.814572	0.535659	0.170241	0.504332	0.81553	0.0229341	0.195458	0.370859	-0.894809	0.460926	0.598106	0.0854825	0.849926	0.615397
DLM_0544	contig1_548068_548625	6	Lrp/AsnC family transcriptional regulator, leucine-responsive regulatory protein	K03719/K05800	lrp	K	9.39192	9.38861	9.6087	8.18596	8.0411	16.9286	8.93653	-0.0667909	0.83237	0.698599	0.961851	0.393706	0.432815	-0.000816992	0.705658	0.853991	-0.0284304	0.773071	0.629869	-0.0652345	0.789745	0.67469	0.997741	0.447773	0.512025
DLM_0545	contig1_548987_548763	1	molecular chaperone DnaJ	K03686/K07016			3.40855	3.23267	3.34783	3.30526	3.2363	5.28571	3.29412	-0.120927			0.594573			-0.0758999			-0.033105			-0.0442882			0.635138
DLM_0546	contig1_552309_549253	23	multidrug efflux pump	K18138		V	43.3753	43.4901	50.4783	41.7053	45.6473	66.7143	43.8065	0.12194	0.416461	0.597055	0.592399	0.259069	0.375305	0.00440166	0.923074	0.888487	0.127341	0.00930646	0.0703424	0.118278	0.428508	0.58641	0.472518	0.519864	0.535843
DLM_0547	contig1_553446_552319	16	membrane fusion protein, multidrug efflux system	K03585	acrA	M	31.962	33.1139	30.1304	27.2877	29.4795	37	31.7492	-0.180864	0.0759051	0.344074	0.356136	0.728927	0.522424	0.0512839	0.0213812	0.55089	0.10879	0.251244	0.423391	-0.232543	0.0293309	0.218126	0.253648	0.942806	0.635436
DLM_0548	contig1_555036_553495	7			tolC	MU	8.91211	8.63614	10	8.94386	9.53767	8	8.79567	0.070274	0.760385	0.680649	-0.250357	0.694345	0.51348	-0.0448425	0.821876	0.872476	0.0905834	0.450536	0.525193	0.115856	0.844104	0.689008	-0.333481	0.587943	0.553004
DLM_0549	contig1_555717_555121	4	TetR/AcrR family transcriptional regulator	K09017	COG3226	S	7.76485	8.17574	7.26087	6.7614	7.35274	5.35714	8.06192	-0.191808	0.321387	0.55848	-0.418619	0.0126546	0.0891076	0.0749236	0.100796	0.66754	0.118273	0.472797	0.534021	-0.265993	0.259575	0.516432	-0.529433	0.00997039	0.101272
DLM_0550	contig1_556124_557740	7	succinyl-CoA:acetate CoA-transferase [EC:2.8.3.18]	K18118	aCH1	C	9.94537	9.7104	13.2174	10.5544	11.4795	14.6429	10.0015	0.306859	0.939333	0.715567	0.383499	0.279636	0.382746	-0.0336652	0.12066	0.696388	0.118193	0.0499708	0.19817	0.341263	0.728333	0.662204	0.272766	0.579995	0.55084
DLM_0551	contig1_558964_557948	6	myo-inositol 2-dehydrogenase / D-chiro-inositol 1-dehydrogenase [EC:1.1.1.18 1.1.1.369]	K00010	mviM	R	15.4656	15.7772	17.4348	15.2947	16.7295	25.5	14.9567	0.077916	0.460043	0.612634	0.654702	0.413497	0.435564	0.0293158	0.669586	0.849728	0.126669	0.0041949	0.0386824	0.0493396	0.448992	0.595055	0.535493	0.652606	0.570669
DLM_0552	contig1_560009_559023	9	myo-inositol 2-dehydrogenase / D-chiro-inositol 1-dehydrogenase [EC:1.1.1.18 1.1.1.369]	K00010	mviM	R	10.7055	10.9851	11.7391	10.3754	10.4966	8.57143	10.8096	0.0379849	0.932324	0.713972	-0.358325	0.0599431	0.213162	0.0377382	0.715479	0.857879	0.0140605	0.874763	0.654021	0.000986106	0.982665	0.716942	-0.364926	0.100546	0.314806
DLM_0553	contig1_562151_561282	3	2-keto-myo-inositol isomerase [EC:5.3.99.11]	K06606	COG4130	G	2.54157	2.60891	1.34783	2.22456	2.21575	2.57143	2.28173	-1.10494	0.315045	0.553938	0.09249	0.587631	0.486867	0.0313728	0.622092	0.835559	-0.00827161	0.7172	0.618505	-1.13558	0.334647	0.556763	0.108221	0.562769	0.547047
DLM_0554	contig1_562525_564384	15	3D-(3,5/4)-trihydroxycyclohexane-1,2-dione acylhydrolase (decyclizing) [EC:3.7.1.22]	K03336	COG3962	E	20.0214	18.8317	21.2174	20.5333	20.3219	21.4286	22.1207	-0.0137332	0.971194	0.722027	-0.0240356	0.406491	0.434958	-0.0882832	0.0296737	0.55779	-0.0166164	0.544739	0.560518	0.0752893	0.707788	0.659011	4.05474e-05	0.366506	0.475655
DLM_0555	contig1_564414_565322	9	inosose dehydratase [EC:4.2.1.44]	K03335	iolE	G	12.8717	12.9257	12.087	12.6526	13.2705	12.8571	12.7585	-0.185749	0.565141	0.637514	-0.0596274	0.311707	0.395042	0.00657178	0.392006	0.800991	0.0661046	0.0854965	0.25572	-0.191581	0.66018	0.652033	-0.118272	0.139365	0.357245
DLM_0556	contig1_565685_566623	9	inositol transport system substrate-binding protein	K17213/K10439	rbsB	G	23.3183	24.3119	21.6522	18.9544	19.8836	23.7143	22.0743	-0.204549	0.194705	0.483199	0.237181	0.910348	0.553003	0.0605838	0.175033	0.75172	0.066433	0.328958	0.470736	-0.264394	0.171261	0.461326	0.178208	0.933272	0.633948
DLM_0557	contig1_566682_568229	7	inositol transport system ATP-binding protein	K17215/K10542	mglA	G	12.5677	12.505	15.9565	12.6596	12.1747	14.2143	12.0217	0.249433	0.32317	0.558698	0.0843442	0.280189	0.382776	-0.00668981	0.321442	0.784804	-0.0590421	0.406612	0.507735	0.256862	0.369443	0.572429	0.150846	0.394544	0.490073
DLM_0558	contig1_568279_569304	13	inositol transport system permease protein	K17214	araH	G	18.9857	19.6238	16.0435	17.8246	17.7466	19.9286	20.418	-0.3445	0.119443	0.411092	0.0698219	0.350459	0.416877	0.0491159	0.420008	0.802484	-0.0103672	0.48272	0.539437	-0.392877	0.113204	0.397881	0.0876489	0.413864	0.495474
DLM_0559	contig1_571195_570329	12			rpiR	K	13.8385	11.255	13.6522	8.51228	7.2089	8.5	11.0093	-0.425185	0.00378106	0.0644203	-0.13179	0.622436	0.496667	-0.297874	0.233841	0.759759	-0.242815	0.0715038	0.231842	-0.126572	0.0271877	0.210897	0.118485	0.950842	0.637674
DLM_0560	contig1_571422_573368	9	5-dehydro-2-deoxygluconokinase [EC:2.7.1.92]	K03338	rbsK	G	16.6413	16.5594	14.087	15.9614	16.2671	19	16.4319	-0.343719	0.67171	0.661304	0.0691524	0.454105	0.448242	-0.00683377	0.439803	0.802484	0.0244489	0.9978	0.683176	-0.336146	0.583965	0.630485	0.0521633	0.517515	0.535843
DLM_0561	contig1_573386_574303	11	inosose dehydratase [EC:4.2.1.44]	K03335	iolE	G	12.1639	11.3243	12.3043	12.593	12.9897	14.2857	12.0635	-0.0784306	0.528122	0.629987	0.0991932	0.265076	0.378702	-0.102658	0.0293824	0.55779	0.0420652	0.609804	0.583802	0.0249667	0.805169	0.679694	0.0645878	0.264973	0.4365
DLM_0562	contig1_574300_575097	6	5-deoxy-glucuronate isomerase [EC:5.3.1.30]	K03337	iolB	G	11.2233	11.0743	11.6087	10.8281	10.6233	7.57143	11.5201	-0.0462816	0.89871	0.707311	-0.598899	0.0193347	0.114452	-0.0187531	0.749464	0.864953	-0.0302317	0.796012	0.636932	-0.0267891	0.928547	0.703039	-0.561207	0.0351801	0.201192
DLM_0563	contig1_575214_576707	9	malonate-semialdehyde dehydrogenase (acetylating) / methylmalonate-semialdehyde dehydrogenase [EC:1.2.1.18 1.2.1.27]	K00140	putA	C	18.5986	18.1436	14.9565	16.3509	16.8356	10.4286	18.6548	-0.412505	0.103331	0.397811	-0.740573	0.182281	0.333142	-0.0352786	0.511069	0.816316	0.0398047	0.526411	0.553816	-0.376487	0.175873	0.465122	-0.772918	0.175304	0.386222
DLM_0564	contig1_577705_576869	4	DedD protein	K03749	dedD	S	5.04988	4.50495	3.21739	5.37895	5.40068	3	5.14706	-0.745351	0.24306	0.515032	-0.925121	0.125568	0.2946	-0.164207	0.028524	0.55779	0.00313267	0.676772	0.604721	-0.580405	0.361856	0.567766	-0.920794	0.134383	0.352968
DLM_0565	contig1_577844_578269	5	nucleoside-diphosphate kinase [EC:2.7.4.6]	K00940	ndk	F	3.18765	2.68069	0.695652	0.873684	0.517123	3.71429	2.97988	-2.36468	0.0409198	0.262757	1.99417			-0.249355	0.577461	0.826512	-0.618922			-2.10173	0.063785	0.323671	2.62056
DLM_0566	contig1_578338_579432	5	23S rRNA (adenine2503-C2)-methyltransferase [EC:2.1.1.192]	K06941	COG0820	R	4.69359	4.93812	5.34783	4.03509	4.33219	2.85714	5	0.0932683	0.552365	0.635319	-0.580787	0.0786488	0.24248	0.0738018	0.319997	0.784804	0.0998112	0.536404	0.557021	0.0202059	0.466159	0.600071	-0.673138	0.067829	0.272287
DLM_0567	contig1_579429_580172	9	type IV pilus assembly protein PilF	K02656	pilF	NU	3.27078	3.66832	1.30435	3.0807	2.88699	1.78571	3.69969	-1.65683	0.00120211	0.0272455	-0.92871	0.0541379	0.201185	0.166013	0.231795	0.759205	-0.0963806	0.219699	0.395069	-1.58657	0.00888741	0.116383	-0.903307	0.113241	0.325329
DLM_0568	contig1_580175_581104	0	cytoskeleton protein RodZ	K15539		S
DLM_0569	contig1_581119_582402	0	(E)-4-hydroxy-3-methylbut-2-enyl-diphosphate synthase [EC:1.17.7.1 1.17.7.3]	K03526		I
DLM_0570	contig1_582457_583728	1	histidyl-tRNA synthetase [EC:6.1.1.21]	K01892	hisS	J	0.00950119	0.00990099	0.0434783	0.00701754	0.0136986	0.0714286	0.0216718
DLM_0571	contig1_583746_584375	2			COG2976	S	0.152019	0.113861	0.0869565	0.0245614	0.0308219	0.142857	0.116099	-0.988342						0.059996	0.145325	0.860507				-0.960136
DLM_0572	contig1_584379_585518	5	outer membrane protein assembly factor BamB	K17713	COG1520	S	0.726841	0.675743	0.304348	0.242105	0.219178	0.357143	0.592879	-1.97769	0.235235	0.508997				-0.147197	0.930763	0.888487	-0.0942758	0.722529	0.62081	-1.65502	0.0391174	0.251396	-0.899598
DLM_0573	contig1_585530_586942	0	GTPase	K03977		R
DLM_0574	contig1_587032_587289	0	host factor-I protein	K03666		R
DLM_0575	contig1_587429_588559	12	GTPase	K03665	hflX	R	11.1995	10.7178	12.5652	10.4105	10.4521	9	10.8715	0.0631294	0.411909	0.595438	-0.313456	0.41173	0.435564	-0.0630855	0.0488733	0.59764	0.00312557	0.701118	0.613631	0.126954	0.547109	0.621712	-0.309122	0.578186	0.55033
DLM_0576	contig1_588642_589757	8	modulator of FtsH protease HflK	K04088	hflC	O	11.4513	11.6708	14.2609	12.7509	11.863	8.57143	11.339	0.221556	0.17456	0.463819	-0.655749	0.0105685	0.0781999	0.0279213	0.414898	0.802484	-0.106812	0.0816163	0.249492	0.194374	0.283514	0.528067	-0.541477	0.0198645	0.153995
DLM_0577	contig1_589771_590637	3	modulator of FtsH protease HflC	K04087	hflC	O	2.7981	2.9703	3.04348	3.17193	2.69178	2	2.62848	-0.00940341			-1.2175			0.0880103			-0.254984			-0.0966744			-0.955056
DLM_0578	contig1_590749_591900	0	ATP phosphoribosyltransferase regulatory subunit	K02502		E
DLM_0579	contig1_591933_593228	1	adenylosuccinate synthase [EC:6.3.4.4]	K01939	purA	F	1.06413	0.935644	1.30435	1.62105	1.77055	1.85714	1.18266	0.198657			0.113394			-0.185117			0.124579			0.384513			-0.00372549
DLM_0580	contig1_593368_594417	10	scyllo-inositol 2-dehydrogenase (NADP+) [EC:1.1.1.371]	K16044	mviM	R	15.2803	15.5371	16.6087	15.3333	16.0205	13.6429	15.692	0.017925	0.66467	0.660584	-0.265481	0.0233239	0.130062	0.0238841	0.963242	0.892648	0.0612486	0.592022	0.57611	-0.00521978	0.680369	0.652033	-0.31927	0.0288852	0.185439
DLM_0581	contig1_594414_594905	3			COG4702	S	4.13064	4.82178	6.91304	4.22105	4.40753	4.64286	4.80805	0.64052	0.780122	0.684352	-0.183957	0.945574	0.561954	0.224651	0.0686494	0.624767	0.0598399	0.262812	0.431731	0.416608	0.990348	0.717705	-0.236338	0.838013	0.612628
DLM_0582	contig1_596219_594918	11	cytochrome c peroxidase [EC:1.11.1.5]	K00428	mauG	P	13.1069	12.7673	16.7826	11.5825	12.1199	11.9286	12.8003	0.258691	0.183478	0.469996	-0.047633	0.175611	0.3286	-0.0373925	0.204743	0.75198	0.0632425	0.67928	0.605319	0.293793	0.0548456	0.298936	-0.104362	0.321343	0.45859
DLM_0583	contig1_596373_597989	27	phospholipase C [EC:3.1.4.3]	K01114	plcC	M	44.6413	45.8861	49.5217	42.6035	41.7089	49.7857	44.0341	0.0488353	0.936114	0.714601	0.128507	0.694524	0.51348	0.0400292	0.968498	0.892648	-0.0336551	0.0785447	0.243703	0.00954553	0.937399	0.703988	0.152935	0.863228	0.619017
DLM_0584	contig1_598136_599554	13			araJ	G	26.9145	26.349	29.3478	25.5509	26.7295	30.5714	25.9861	0.0237236	0.586732	0.644579	0.157222	0.546139	0.475583	-0.0303952	0.14815	0.731083	0.0636315	0.819286	0.640233	0.0548582	0.763164	0.66769	0.10105	0.534486	0.541594
DLM_0588	contig1_600051_602666	36	ribonuclease R [EC:3.1.13.1]	K12573	vacB	K	54.7387	53.604	47.8696	39.6807	28.839	21.0714	53.0542	-0.289569	0.00245171	0.0497384	-1.00068	6.69216e-09	4.95178e-07	-0.0298363	0.103158	0.674736	-0.463315	3.96012e-13	1.46424e-10	-0.258994	0.00543101	0.0795836	-0.533227	0.00282465	0.0394265
DLM_0594	contig1_608490_609890	10	two-component system, NtrC family, sensor histidine kinase GlrK [EC:2.7.13.3]	K07711	baeS	T	11.4466	10.9653	13	12.1649	14.7671	15.6429	11.6687	0.0886046	0.123609	0.415096	0.280018	0.890601	0.548793	-0.0614311	0.0481319	0.59764	0.276977	0.0584557	0.2107	0.150775	0.167269	0.456687	0.0105009	0.615823	0.561578
DLM_0595	contig1_610089_610424	3	transcription factor SOX5/6/13 (SOX group D)	K09269/K09747			3.73872	3.93564	8.3913	3.81404	3.97603	2.85714	3.8452	1.07136	0.131593	0.426076	-0.499505	0.192327	0.340694	0.0745872	0.917388	0.888487	0.0573237	0.142083	0.319248	0.99751	0.144346	0.43126	-0.549369	0.131693	0.348735
DLM_0596	contig1_610421_611767	12	two-component system, NtrC family, response regulator GlrR	K07715	atoC	T	16.304	16.1188	25.087	16.4491	17.0925	13.8571	16.4675	0.521943	0.0671152	0.328039	-0.416091	0.0075983	0.0631613	-0.0149042	0.94316	0.889803	0.0524587	0.7879	0.634871	0.537586	0.127594	0.416627	-0.46109	0.00400044	0.0512125
DLM_0597	contig1_612001_612333	0	valyl-tRNA synthetase [EC:6.1.1.9]	K01873
DLM_0598	contig1_612740_612402	3	uncharacterized protein involved in oxidation of intracellular sulfur	K06039	dsrE	P	3.49169	3.62129	3.69565	3.59298	3.42808	2.92857	3.69505	-0.0375922			-0.439999			0.0540549			-0.0721463			-0.0909077			-0.360392
DLM_0599	contig1_613045_616641	37	RHH-type transcriptional regulator, proline utilization regulon repressor / proline dehydrogenase / delta 1-pyrroline-5-carboxylate dehydrogenase [EC:1.5.5.2 1.2.1.88]	K13821	putA	E	49.323	50.1757	62.8261	48.5474	47.411	44.4286	50.5712	0.251444	0.457234	0.611243	-0.250617	0.0276662	0.139699	0.0259244	0.120554	0.696388	-0.0374835	0.241203	0.415895	0.226008	0.660163	0.652033	-0.20672	0.0345667	0.20064
DLM_0600	contig1_616848_618077	5	branched-chain amino acid transport system substrate-binding protein	K01999	livK	E	6.74584	6.57178	6.78261	6.38596	6.64726	4.42857	7.28793	-0.0871519	0.396881	0.583747	-0.610823	0.0776267	0.24222	-0.0371831	0.0562015	0.617302	0.0551694	0.44274	0.523147	-0.0492295	0.45543	0.595715	-0.658533	0.0465007	0.232341
DLM_0601	contig1_618214_618957	4	serine/threonine protein phosphatase 1 [EC:3.1.3.16]	K07313			9.15439	8.86386	10.6522	9.12281	9.15411	8.64286	8.4644	0.123618	0.243142	0.515032	-0.160729	0.639056	0.500272	-0.0459981	0.879904	0.885318	0.00225592	0.794231	0.636566	0.170356	0.114688	0.399898	-0.155526	0.632214	0.566969
DLM_0602	contig1_619238_619600	2	uncharacterized protein	K06938	COG3313	R	3.82898	3.9505	2.78261	3.56491	3.59932	3.5	3.9969	-0.555515	0.629543	0.655122	-0.109272	0.713432	0.517544	0.0456049	0.962696	0.892648	0.01117	0.542715	0.559475	-0.60038	0.676137	0.652033	-0.112982	0.768089	0.596492
DLM_0603	contig1_620741_619608	9	uncharacterized protein	K06987	COG3608	R	16.601	16.1312	21.6522	14.2702	15.3048	15.2857	15.7353	0.285766	0.721116	0.66917	0.00358404	0.814972	0.535659	-0.0411335	0.964052	0.892648	0.0983586	0.0689064	0.227581	0.327638	0.702744	0.657432	-0.0873148	0.876781	0.621529
DLM_0604	contig1_621268_621966	7	two-component system, NarL family, capsular synthesis sensor histidine kinase RcsC [EC:2.7.13.3]	K07677/K07679	arcB	T	8.44656	8.35891	6.17391	6.51228	6.82534	8.14286	7.23994	-0.556556	0.294412	0.54401	0.230793	0.648878	0.501598	-0.0154154	0.974421	0.892648	0.0682205	0.838735	0.643447	-0.540401	0.282878	0.528067	0.170032	0.648688	0.570669
DLM_0605	contig1_622957_622019	13	4-hydroxyphenylacetate 3-hydroxylase, reductase component [EC:1.5.1.36]	K23470/K16048	COG1853	R	21.7078	22.9678	25.5652	22.3579	21.5342	24.6429	21.1842	0.137163	0.736167	0.675333	0.0503699	0.849392	0.540465	0.0821013	0.0743119	0.631235	-0.0566229	0.674201	0.604267	0.0558009	0.911405	0.701201	0.114453	0.963068	0.639922
DLM_0606	contig1_624159_622993	10	4-hydroxyphenylacetate 3-monooxygenase [EC:1.14.14.9]	K23492/K16047	caiA	I	11.1805	11.3564	13.6957	11.3018	11.3322	14.7857	10.8297	0.197155	0.957575	0.719379	0.302132	0.0985838	0.266287	0.023651	0.994006	0.895841	0.00166643	0.389045	0.49993	0.173168	0.977146	0.715464	0.310295	0.0679102	0.272287
DLM_0607	contig1_625805_624627	5			ompC	M	7.18052	6.86139	6.82609	7.13684	7.51027	6.92857	7.10836	-0.168023	0.615018	0.652691	-0.125488	0.820433	0.537455	-0.0650578	0.854445	0.878275	0.0708938	0.41486	0.510251	-0.102226	0.617528	0.641965	-0.188922	0.961764	0.639653
DLM_0608	contig1_627256_625913	10	MFS transporter, ACS family, 4-hydroxyphenylacetate permease	K02511	uhpC	G	24.5653	23.9282	24.4348	25.0386	24.9384	22.1429	23.8406	-0.10268	0.145589	0.440534	-0.260072	0.181428	0.333051	-0.0373791	0.917735	0.888487	-0.00847316	0.681249	0.605903	-0.0645617	0.166475	0.456687	-0.244139	0.214222	0.40719
DLM_0609	contig1_627227_627385	2	sphingolipid C9-methyltransferase [EC:2.1.1.317]	K20238			4.27078	4.56188	3.47826	2.7614	2.7774	2.07143	3.89474	-0.391128	0.141634	0.437376	-0.497536	0.40605	0.434958	0.095659	0.304303	0.781291	0.00564599	0.721375	0.620292	-0.486048	0.0716753	0.338992	-0.495722	0.416745	0.497036
DLM_0610	contig1_628257_627457	4	4-hydroxy-2-oxoheptanedioate aldolase [EC:4.1.2.52]	K02510	hpcH	G	7.44893	7.48762	6.21739	6.17895	6.47945	6.57143	6.89783	-0.355717	0.274671	0.533565	0.00608599	0.934781	0.55942	0.00800555	0.518785	0.819094	0.0658249	0.171969	0.349906	-0.362984	0.283293	0.528067	-0.0522792	0.911845	0.62871
DLM_0611	contig1_629215_628412	3	2-oxo-hept-3-ene-1,7-dioate hydratase [EC:4.2.1.-]	K02509	COG3971	Q	4.47743	4.25495	5.13043	5.50175	5.65411	4.28571	4.66718	0.101415	0.755796	0.680649	-0.443116	0.548363	0.475583	-0.072999	0.565401	0.825521	0.0367223	0.617846	0.586629	0.175154	0.69145	0.655057	-0.472379	0.450545	0.513837
DLM_0612	contig1_630688_629225	10	succinate-semialdehyde dehydrogenase / glutarate-semialdehyde dehydrogenase [EC:1.2.1.16 1.2.1.79 1.2.1.20]	K00135	putA	C	12.3492	12.0817	14.9565	14.7544	16.2466	230.5	14.7028	0.178833	0.714224	0.669031	3.88337	0.466655	0.449521	-0.0302825	0.648258	0.845046	0.136727	0.59231	0.576146	0.209855	0.677813	0.652033	3.75411	0.438784	0.507168
DLM_0613	contig1_631878_630685	11	MFS transporter, DHA1 family, multidrug resistance protein	K07552	araJ	G	23.5819	22.2748	26.3913	25.4737	25.9589	17.2857	25.3731	0.0648064	0.619096	0.653504	-0.653166	0.00543082	0.0510468	-0.0802025	0.370645	0.791486	0.0240065	0.0407536	0.178953	0.145748	0.784118	0.674678	-0.669713	0.00565568	0.0670658
DLM_0614	contig1_632265_631885	2	5-carboxymethyl-2-hydroxymuconate isomerase [EC:5.3.3.10]	K01826	hpaF	E	1.71496	1.68069	4.13043	2.17544	2.00685	2.42857	1.89319	1.17312	0.888018	0.707311	0.0760417	0.650036	0.50163	-0.0285913	0.557044	0.824874	-0.11906	0.388283	0.499508	1.20245	0.920873	0.702008	0.202561	0.745845	0.591937
DLM_0615	contig1_633176_632328	10	3,4-dihydroxyphenylacetate 2,3-dioxygenase [EC:1.13.11.15]	K00455	COG3384	S	16.3587	16.8391	17.5652	15.3614	15.7295	15.7857	16.2508	0.00493528	0.887096	0.707311	-0.055577	0.976721	0.569755	0.0416443	0.889502	0.885318	0.0318331	0.376351	0.493522	-0.0359696	0.877964	0.694684	-0.0799504	0.89281	0.626503
DLM_0616	contig1_634851_633391	7	5-carboxymethyl-2-hydroxymuconic-semialdehyde dehydrogenase [EC:1.2.1.60]	K00151	putA	C	17.3967	16.8936	15.4348	17.2035	18.7979	18.2857	16.4365	-0.26762	0.284384	0.539562	0.00525418	0.395385	0.433422	-0.0418068	0.820286	0.872476	0.125186	0.129632	0.304967	-0.225074	0.324243	0.55459	-0.112472	0.314231	0.456878
DLM_0617	contig1_635684_634905	4	5-oxopent-3-ene-1,2,5-tricarboxylate decarboxylase / 2-hydroxyhepta-2,4-diene-1,7-dioate isomerase [EC:4.1.1.68 5.3.3.-]	K05921	mhpD	Q	4.73872	4.92574	5.56522	5.64561	5.82192	7	4.93034	0.127804	0.0234859	0.197604	0.170934	0.389846	0.430315	0.0556439	0.872202	0.884271	0.0401683	0.582578	0.572966	0.0728992	0.424541	0.58641	0.138226	0.474328	0.523968
DLM_0618	contig1_636445_635681	4	5-oxopent-3-ene-1,2,5-tricarboxylate decarboxylase / 2-hydroxyhepta-2,4-diene-1,7-dioate isomerase [EC:4.1.1.68 5.3.3.-]	K05921	mhpD	Q	3.03563	3.18069	4	2.5614	2.64726	2.57143	2.92879	0.303011	0.0955444	0.383179	-0.0771244	0.424217	0.440057	0.0678765	0.836175	0.873926	0.0448797	0.60381	0.580959	0.235874	0.129874	0.417111	-0.114544	0.65458	0.570669
DLM_0619	contig1_636803_637693	13	AraC family transcriptional regulator, 4-hydroxyphenylacetate 3-monooxygenase operon regulatory protein	K02508	COG1917	S	21.4466	20.0223	25.1304	21.1333	29.5514	22.2857	19.3328	0.126236	0.834229	0.698811	-0.0216595	0.833976	0.539359	-0.0985492	0.130022	0.712689	0.482463	0.0113958	0.0793683	0.225525	0.355438	0.563452	-0.496663	0.157729	0.370204
DLM_0620	contig1_638771_637821	8	AraC family transcriptional regulator, ethanolamine operon transcriptional activator	K04033	araC	K	12.3587	12.6386	24	14.8035	15.5582	35.7857	12.7771	0.862518	0.228296	0.50599	1.19068	0.421362	0.439605	0.0328458	0.584143	0.8284	0.0690519	0.271929	0.4376	0.830411	0.242095	0.505457	1.12909	0.536201	0.541594
DLM_0621	contig1_639074_639196	0	cGMP-dependent 3',5'-cyclic phosphodiesterase [EC:3.1.4.17]	K18283
DLM_0622	contig1_639320_640819	12	phenylacetaldehyde dehydrogenase [EC:1.2.1.39]	K00146	putA	C	28.2542	28.1856	28.8696	29.1123	29.4041	26.2143	28.1842	-0.0655963	0.795026	0.690118	-0.237275	0.33778	0.40999	-0.00261308	0.846541	0.875122	0.0120637	0.242242	0.416751	-0.0622439	0.822853	0.68404	-0.241879	0.251694	0.42877
DLM_0623	contig1_640964_642295	12	putrescine---pyruvate transaminase [EC:2.6.1.113]	K12256/K16871	bioA	H	20.924	21.052	26.6087	20.7649	21.0822	24.0714	20.5867	0.251746	0.392569	0.583462	0.130414	0.960802	0.565441	0.00932895	0.666993	0.849193	0.0191912	0.210818	0.386503	0.243157	0.496089	0.608562	0.118683	0.800999	0.604973
DLM_0624	contig1_642356_643060	4			citB	TK	2.69121	2.74257	2.6087	3.37544	3.51027	6.85714	2.80031	-0.162894	0.434024	0.604788	0.939773	0.509515	0.468502	0.0277772	0.996184	0.895841	0.0538228	0.771388	0.629869	-0.189932	0.417808	0.58641	0.89341	0.520435	0.535843
DLM_0625	contig1_643205_644716	11			potE	E	22.5131	22.3812	28.2174	23.3509	24.5068	25.2857	22.1904	0.229061	0.764696	0.681512	0.028872	0.869212	0.54339	-0.00812642	0.490696	0.81321	0.0672849	0.197314	0.372541	0.237927	0.694256	0.655057	-0.0309531	0.555029	0.544828
DLM_0626	contig1_644697_645287	7					13.1995	13.8564	15.6957	13.7965	14.7911	12.5714	13.7183	0.148949	0.358657	0.570692	-0.231198	0.548726	0.475583	0.0716484	0.14739	0.731083	0.0992766	0.125808	0.301484	0.07804	0.705268	0.65767	-0.323015	0.251089	0.42877
DLM_0627	contig1_645842_645360	3			marR	K	1.62708	1.72772	0.826087	0.764912	0.996575	1.21429	1.76006	-1.21856			0.485093			0.0663655			0.435679			-1.28418			0.0568745
DLM_0628	contig1_646035_646826	8	meso-butanediol dehydrogenase / (S,S)-butanediol dehydrogenase / diacetyl reductase [EC:1.1.1.- 1.1.1.76 1.1.1.304]	K18009/K00059	fabG	IQR	9.3753	9.00743	10.2609	9.69474	9.86986	10.1429	9.39474	-0.00830254	0.610134	0.652644	-0.0280785	0.911786	0.553702	-0.0609368	0.279587	0.774403	0.0255691	0.925959	0.666308	0.0533737	0.459457	0.597175	-0.0461879	0.908934	0.628064
DLM_0629	contig1_647681_646902	4	3-oxoacyl-[acyl-carrier protein] reductase [EC:1.1.1.100]	K00059	fabG	IQR	14.9311	14.6658	15.5652	15.8175	16.5685	13.1429	14.9752	-0.0349897	0.397162	0.583747	-0.350007	0.278652	0.382641	-0.0253312	0.898075	0.887141	0.064231	0.530481	0.555625	-0.0089192	0.450994	0.595594	-0.406778	0.266974	0.43705
DLM_0630	contig1_648525_647698	1					1.07363	1.23762	0.26087	1.18596	1.27397	1.21429	1.18731	-2.1361			-0.0487134			0.205601			0.100587			-2.34096			-0.141841
DLM_0631	contig1_649496_648708	0	enoyl-[acyl-carrier protein] reductase I [EC:1.3.1.9 1.3.1.10]	K00208		I
DLM_0632	contig1_649497_649634	4	eyes absent homolog 4 [EC:3.1.3.48]	K17622			9.2304	9.14604	10.7826	8.90175	9.0411	8.5	7.82198	0.129247	0.987402	0.725817	-0.149387	0.87772	0.544426	-0.0127156	0.801684	0.870056	0.0197221	0.456142	0.528154	0.142702	0.983688	0.717193	-0.161649	0.726114	0.586282
DLM_0633	contig1_649857_651590	21	microcin C transport system substrate-binding protein	K13893	oppA	E	33.5677	33.8936	41.0435	29.5614	32.7363	27.7857	32.918	0.19417	0.613424	0.652644	-0.17516	0.00879215	0.0687588	0.0148708	0.255318	0.764797	0.144874	0.00983079	0.072024	0.180038	0.505664	0.609359	-0.312574	0.00166837	0.0272687
DLM_0634	contig1_651593_652642	8	microcin C transport system permease protein	K13894	COG4174	R	6.58195	6.66832	6.30435	5.87368	6.58219	6.35714	6.46594	-0.163496	0.319972	0.5583	0.0185025	0.83373	0.539359	0.0213807	0.888754	0.885318	0.162814	0.0320689	0.153699	-0.184137	0.325544	0.55459	-0.136852	0.516574	0.535843
DLM_0635	contig1_652639_653670	10	microcin C transport system permease protein	K13895	COG4239	R	14	13.203	23.9565	12.8561	14.5103	10.9286	12.8189	0.679998	0.245714	0.51786	-0.316299	0.0263479	0.135532	-0.0840333	0.69424	0.852622	0.171931	0.0159158	0.100632	0.764771	0.167809	0.456687	-0.481584	0.0031441	0.0423364
DLM_0636	contig1_653672_655249	9	microcin C transport system ATP-binding protein	K13896	COG4172	R	12.1568	11.9431	10.4348	10.2211	11.6678	10.1429	11.8591	-0.315353	0.177324	0.464444	-0.0938396	0.29692	0.388325	-0.0250552	0.594803	0.830762	0.188304	0.0686016	0.227581	-0.289558	0.161415	0.455516	-0.274684	0.111893	0.325329
DLM_0637	contig1_655457_655783	0	thioredoxin 1	K03671		O
DLM_0638	contig1_655947_657161	1	transcription termination factor Rho	K03628	rho	K	0.00475059	0.00742574	0.0434783	0.0105263	0.0136986	0.0714286	0.00619195
DLM_0639	contig1_657247_657903	5			COG2860	S	6.5772	6.13366	5.73913	7.54737	7.33562	8.5	5.78173	-0.291634	0.381449	0.580659	0.0887292	0.957263	0.564913	-0.100193	0.115704	0.685934	-0.0437413	0.177105	0.351128	-0.190702	0.689193	0.655039	0.13993	0.834491	0.612152
DLM_0640	contig1_657909_658514	4	peroxisomal coenzyme A diphosphatase NUDT7 [EC:3.6.1.-]	K17879	mutT	LR	1.90024	1.99257	2.52174	2.65614	2.60616	4.85714	1.9969	0.293575	0.323563	0.558985	0.77046	0.360399	0.420864	0.0690185	0.667494	0.849318	-0.0319711	0.746349	0.624354	0.225296	0.388399	0.58088	0.80989	0.243086	0.425496
DLM_0641	contig1_660384_658522	14	two-component system, cell cycle response regulator [EC:2.7.7.65]	K02488/K21020	COG2199	T	33.9976	34.3663	39.0435	34.3404	36.9966	69.7857	33.726	0.104654	0.60414	0.650612	0.940267	2.69516e-06	9.42734e-05	0.0160931	0.215569	0.753814	0.104801	0.0104151	0.0744599	0.0893004	0.669677	0.652033	0.842926	6.40902e-06	0.000277317
DLM_0642	contig1_661360_660518	4	nicotinate-nucleotide pyrophosphorylase (carboxylating) [EC:2.4.2.19]	K00767	nadC	H	5.65796	5.97525	8.08696	3.2807	1.26027	0.357143	5.76006	0.423488	0.0535014	0.297145	-3.58861	0.0253343	0.133245	0.0824013	0.280474	0.774403	-1.38718	0.00208094	0.0248222	0.341826	0.0778029	0.348784	-2.19397	0.0836029	0.293627
DLM_0643	contig1_661468_662139	5			COG3235	S	7.19952	6.80693	5.86957	6.70175	6.87671	8.42857	7.26471	-0.389641	0.233358	0.508742	0.247989	0.67718	0.50873	-0.0803663	0.0226804	0.55779	0.0344943	0.970619	0.675114	-0.308536	0.278208	0.527399	0.220955	0.646017	0.570237
DLM_0644	contig1_662185_662565	2			COG3686	S	5.78622	5.50743	5.95652	5.60702	5.56507	5.64286	6.36068	-0.0531453	0.997703	0.72843	-0.0735677	0.922281	0.555972	-0.0707128	0.0411797	0.564894	-0.01352	0.859363	0.647846	0.0183069	0.71278	0.659711	-0.052588	0.916326	0.629842
DLM_0645	contig1_663197_662571	3	glucose-1-phosphatase [EC:3.1.3.10]	K20866	COG1011	R	3.38005	3.08663	5.73913	3.81754	3.56849	8.35714	3.53251	0.660869	0.327645	0.560392	1.0392	0.16832	0.325775	-0.132069	0.416041	0.802484	-0.101581	0.350817	0.482853	0.793677	0.34881	0.560397	1.14825	0.0853666	0.296452
DLM_0646	contig1_664252_663224	2	UDP-N-acetylmuramate dehydrogenase [EC:1.3.1.98]	K00075	murB	M	0.779097	0.737624	0.521739	0.747368	0.770548	2.28571	0.817337	-1.66464			1.50465			-0.0744131			0.0489621			-1.58949			1.46315
DLM_0647	contig1_665649_664252	0	multidrug resistance protein, MATE family	K03327		V
DLM_0648	contig1_666098_665796	5	phosphatidylinositol phospholipase C, beta [EC:3.1.4.11]	K05858/K02118			11.9287	12.547	14.6957	13.0842	12.8151	13.0714	12.0341	0.205954	0.582353	0.642132	-0.08417	0.267237	0.378702	0.0734351	0.060111	0.622414	-0.0326715	0.62813	0.589354	0.133258	0.677955	0.652033	-0.0440387	0.457281	0.516618
DLM_0649	contig1_667165_666428	0	3'-5' exonuclease	K07501		L
DLM_0650	contig1_667420_668739	0	poly(A) polymerase [EC:2.7.7.19]	K00970		J
DLM_0651	contig1_668736_669215	2	2-amino-4-hydroxy-6-hydroxymethyldihydropteridine diphosphokinase [EC:2.7.6.3]	K00950	folK	H	0.0380048	0.0321782	0.0869565	0.0807018	0.0821918	0.571429	0.0216718
DLM_0652	contig1_669239_669880	8	deoxyguanosine kinase [EC:2.7.1.113]	K15518	COG1428	F	9.41805	8.98267	8.17391	7.35088	7.48973	6.92857	8.50619	-0.299395	0.431676	0.60365	-0.168118	0.850843	0.540465	-0.0677528	0.955483	0.891676	0.0243107	0.364909	0.48767	-0.230903	0.338187	0.558839	-0.184969	0.999361	0.64973
DLM_0653	contig1_669929_670720	0	3-methyl-2-oxobutanoate hydroxymethyltransferase [EC:2.1.2.11]	K00606		H
DLM_0654	contig1_670738_671571	1	pantoate--beta-alanine ligase [EC:6.3.2.1]	K01918	panC	H	0.0023753	0.00247525	0.0434783	0.0140351	0.0171233	0.857143	0.00154799
DLM_0655	contig1_671595_671975	3	aspartate 1-decarboxylase [EC:4.1.1.11]	K01579	panD	H	4.46081	4.45297	4.34783	3.35088	3.51027	2.28571	4.77709	-0.143373			-0.714103			-0.00287651	0.499073	0.813884	0.0524593			-0.142276			-0.759102
DLM_0656	contig1_672142_672555	5			COG3791	S	6.12352	6.63119	8	6.61754	6.32877	3.64286	6.35449	0.290646	0.548242	0.634699	-0.943985	0.0154874	0.0996584	0.115438	0.057984	0.617302	-0.0670572	0.496096	0.542277	0.175948	0.767138	0.66876	-0.869468	0.0285756	0.185293
DLM_0657	contig1_673043_672564	3	regulator of ribonuclease activity A	K02553	menG	H	2.1924	2.33663	1.78261	2.04211	1.95205	2.28571	1.99071	-0.393514	0.173813	0.463819	0.0798279	0.868114	0.543125	0.0924522	0.0307886	0.55779	-0.0677495	0.673851	0.604267	-0.485227	0.141486	0.429817	0.155037	0.980554	0.644258
DLM_0658	contig1_674756_673326	2	serine protease Do [EC:3.4.21.107]	K04771	degQ	O	0.401425	0.336634	0.217391	0.203509	0.0924658	0.357143	0.407121	-0.97983	0.0789717	0.353435	-0.0572249			-0.253421	0.0960461	0.660744	-1.1897			-0.688056
DLM_0659	contig1_675535_674903	10	endonuclease III [EC:4.2.99.18]	K10773	nth	L	10.0926	9.7401	7.30435	9.41754	9.30822	11.7143	8.67337	-0.564299	0.0365318	0.247357	0.227569	0.516076	0.468675	-0.0507637	0.754315	0.864953	-0.0184132	0.20118	0.378291	-0.512701	0.0417212	0.26191	0.253442	0.424377	0.500074
DLM_0660	contig1_676418_675642	7	Na+-translocating ferredoxin:NAD+ oxidoreductase subunit D [EC:7.2.1.2]	K03614			14.8741	15.5866	14.1304	19.7754	19.7432	23.7857	17.7229	-0.173206	0.437834	0.605218	0.180055	0.341625	0.412175	0.06758	0.928805	0.888487	-0.0052765	0.946657	0.67108	-0.240047	0.487599	0.606364	0.192791	0.382593	0.483003
DLM_0661	contig1_678742_676415	8	Na+-translocating ferredoxin:NAD+ oxidoreductase subunit C [EC:7.2.1.2]	K03615	rnfC	C	9.73159	8.95792	12.2609	13.3333	13.9452	13.8571	11.2585	0.236015	0.94184	0.71564	-0.0379357	0.319359	0.400969	-0.118156	0.353173	0.790639	0.0637459	0.0692222	0.228297	0.35491	0.930583	0.703199	-0.0942219	0.239046	0.424031
DLM_0662	contig1_679335_678757	5	Na+-translocating ferredoxin:NAD+ oxidoreductase subunit B [EC:7.2.1.2]	K03616	COG2878	C	7.5677	7.18564	8.6087	9.67018	10.0651	11.1429	8.09752	0.0840952	0.877339	0.706859	0.066733	0.600095	0.490644	-0.0747471	0.109017	0.678466	0.0551551	0.365924	0.48767	0.159582	0.683603	0.652033	0.0190377	0.801135	0.604973
DLM_0663	contig1_679871_679332	3	Na+-translocating ferredoxin:NAD+ oxidoreductase subunit A	K03617/K10440			2.28504	2.11634	2.34783	3.10526	3.17466	2.71429	2.22291	-0.0783455	0.832508	0.698599	-0.313746	0.489456	0.460007	-0.110681	0.382067	0.798482	0.0277147	0.759301	0.626274	0.0330753	0.69749	0.655747	-0.334001	0.465443	0.519728
DLM_0664	contig1_681811_679967	11	CBS domain-containing protein	K07182	COG2905	T	16.1995	16.3144	15.2609	16.0596	16.5685	21.1429	15.3684	-0.194679	0.347817	0.569389	0.229143	0.445613	0.444849	0.0106185	0.781481	0.870056	0.0429227	0.220255	0.395522	-0.204558	0.366267	0.57018	0.19368	0.6139	0.561578
DLM_0665	contig1_681906_682046	0	type I keratin, acidic	K07604
DLM_0666	contig1_682228_683145	8	ion channel-forming bestrophin family protein	K08994	COG3781	S	14.399	14.9455	17.5217	13.9404	14.3425	12.1429	13.7229	0.185071	0.803963	0.6918	-0.287691	0.0561107	0.203925	0.0535538	0.140822	0.727402	0.0373249	0.253561	0.424584	0.132256	0.989328	0.717705	-0.319932	0.0142699	0.128636
DLM_0667	contig1_685361_683397	20	acetyl-CoA synthetase [EC:6.2.1.1]	K01895	acs	I	35.7862	37.2574	16.3913	20.2842	14.9452	5.42857	35.8607	-1.23398	2.09919e-05	0.00140161	-2.05722	2.91375e-06	9.83434e-05	0.058556	0.0150769	0.485788	-0.440757	4.98618e-06	0.000206127	-1.2918	1.47123e-05	0.000995417	-1.60901	3.24322e-05	0.00109635
DLM_0668	contig1_687107_685428	14	cation/acetate symporter	K14393	dhlC	R	20.8599	21.245	8.08696	9.41754	5.59589	2	19.113	-1.46205	2.59385e-05	0.00156293	-2.31811	8.07023e-07	3.45018e-05	0.0269284	0.550088	0.821923	-0.753669	1.23204e-05	0.000423918	-1.48824	2.73913e-05	0.00162726	-1.58361	6.90505e-05	0.00210864
DLM_0669	contig1_687415_687104	6			COG3162	S	14.5867	14.7624	7.69565	7.01404	4.52055	1.35714	13.6037	-1.01753	0.0319635	0.227563	-2.45243	0.00092765	0.0132196	0.0178026	0.857808	0.879924	-0.636433	6.28463e-06	0.000249795	-1.03459	0.0384273	0.251396	-1.80854	0.00303764	0.0415505
DLM_0670	contig1_687731_688627	4			lysR	K	5.39905	5.51485	2.17391	2.75088	1.64384	0.571429	5.40402	-1.4074	0.091724	0.380202	-2.35001	0.0140239	0.0940056	0.0311475	0.465453	0.807364	-0.745512	0.0568957	0.208195	-1.43781	0.12297	0.41629	-1.59704	0.015756	0.135656
DLM_0671	contig1_688656_689123	3	mitogen-activated protein kinase kinase kinase 13 [EC:2.7.11.25]	K04422/K02412			3.84086	3.73515	7.21739	4.0386	4.13014	3.92857	3.60681	0.815057	0.13924	0.432688	-0.122609	0.335599	0.408891	-0.0397309	0.383731	0.798482	0.0296498	0.717277	0.618505	0.855527	0.149357	0.440653	-0.144799	0.469483	0.520882
DLM_0672	contig1_689170_690630	14	serine/tyrosine/threonine adenylyltransferase [EC:2.7.7.-]	K08997	COG0397	S	24.601	24.349	36.0435	26.9193	26.4692	21.2857	23.8607	0.454707	0.0265214	0.204819	-0.426177	0.0262437	0.135381	-0.0146354	0.402513	0.802484	-0.0271986	0.27106	0.437453	0.470082	0.033866	0.23204	-0.391518	0.0324075	0.196416
DLM_0673	contig1_691142_692266	2	mannonate dehydratase [EC:4.2.1.8]	K08323	COG4948	MR	1.78622	1.87871	0.521739	1.75439	1.7363	2.71429	1.80805	-1.87051	0.0525457	0.295787	0.546846	0.368206	0.42215	0.0733632	0.184525	0.75198	-0.0176346	0.686075	0.608488	-1.94313	0.0431554	0.266788	0.571941	0.387191	0.486119
DLM_0674	contig1_692282_693301	4	L-gulonate 5-dehydrogenase [EC:1.1.1.380]	K08322	tdh	ER	4.38242	4.32178	6.08696	3.98596	4.35959	3.92857	4.28173	0.378999	0.057185	0.307771	-0.103684	0.76004	0.52676	-0.0195713	0.449022	0.80449	0.126577	0.473968	0.534676	0.39931	0.0111026	0.127853	-0.222802	0.683805	0.578348
DLM_0675	contig1_693349_694725	4	MFS transporter, MHS family, metabolite:H+ symporter	K08173	uhpC	G	1.95962	1.77723	2.82609	2.06316	1.99658	1.57143	1.76935	0.433239	0.874278	0.705767	-0.475538	0.174921	0.3286	-0.140414	0.441864	0.802708	-0.0500126	0.365849	0.48767	0.574392	0.592339	0.634776	-0.414171	0.460316	0.518153
DLM_0676	contig1_694905_696266	19	fructuronate reductase [EC:1.1.1.57]	K00040	mtlD	G	23.8504	23.6881	34.7391	26.6842	27.2192	29.2857	23.3328	0.442474	0.120776	0.411092	0.00246598	0.272646	0.380252	-0.0089695	0.773514	0.869874	0.0240009	0.235807	0.412109	0.452182	0.174588	0.463232	-0.0140752	0.219816	0.412105
DLM_0677	contig1_696382_697065	5	GntR family transcriptional regulator, rspAB operon transcriptional repressor	K22293	gntR	K	7.90024	7.83416	9.04348	8.5193	8.4726	11.6429	7.80186	0.0999883	0.472794	0.617019	0.367879	0.309198	0.393347	-0.0115867	0.949046	0.891149	-0.0106152	0.792117	0.636566	0.112314	0.477759	0.606313	0.385954	0.296681	0.451068
DLM_0678	contig1_698821_697157	10	lactate permease	K03303	lldP	C	18.1045	18.1213	20.6087	18.7544	18.524	21.3571	17.1471	0.0890528	0.451509	0.609861	0.100437	0.301683	0.391025	0.00146507	0.48305	0.811171	-0.0202472	0.577363	0.571851	0.0883271	0.442927	0.592121	0.128144	0.355715	0.469179
DLM_0679	contig1_700602_699016	11	methyl-accepting chemotaxis protein	K03406	tar	NT	22.9192	22.3688	22.913	23.4	23.1986	22.8571	21.2415	-0.0973759	0.427143	0.601276	-0.11984	0.226459	0.355286	-0.0342708	0.403062	0.802484	-0.0142822	0.637679	0.590894	-0.0623657	0.681543	0.652033	-0.0980984	0.267212	0.43705
DLM_0680	contig1_701856_701134	0	UDP-2,3-diacylglucosamine hydrolase [EC:3.6.1.54]	K03269		S
DLM_0681	contig1_702457_701966	3	peptidyl-prolyl cis-trans isomerase B (cyclophilin B) [EC:5.2.1.8]	K03768	ppiB	O	6.06413	6.01733	6.86957	7.43509	7.74658	14.7857	6.1548	0.084924	0.659609	0.659731	0.909022	0.791855	0.531569	-0.0106477	0.681604	0.851626	0.0565231	0.445311	0.524561	0.096311	0.657562	0.651336	0.859959	0.817689	0.608134
DLM_0682	contig1_703100_702543	4	peptidyl-prolyl cis-trans isomerase B (cyclophilin B) [EC:5.2.1.8]	K03768/K03767	ppiB	O	7.86698	8.34901	13.7826	7.79649	8.35616	13.5714	7.78638	0.713973	0.13323	0.427381	0.716916	0.195937	0.340694	0.0863256	0.240012	0.762733	0.09733	0.1277	0.304679	0.628387	0.262206	0.516432	0.627045	0.241865	0.424734
DLM_0683	contig1_704259_703204	9	polyphosphate kinase [EC:2.7.4.1]	K22468	COG2326	S	11.7316	12.0371	17.0435	12.9123	14.2979	25.7857	11.8854	0.443828	0.339484	0.567827	0.915068	0.0483175	0.192852	0.0376236	0.24713	0.764797	0.144378	0.0451259	0.188935	0.406943	0.402987	0.585308	0.77815	0.0685187	0.272287
DLM_0684	contig1_704471_706138	7	sulfate permease, SulP family	K03321	sUL1	P	8.55819	8.76733	8.95652	9.72632	10.4932	12.5714	8.57895	-0.0355807	0.902228	0.707311	0.282851	0.710762	0.516506	0.0353477	0.503931	0.81553	0.109503	0.0124958	0.084726	-0.0701891	0.789217	0.67469	0.180808	0.985022	0.645588
DLM_0685	contig1_707475_706135	10			COG2206	T	12.266	12.4084	20.913	42.1333	47.1849	59.3571	14.5697	0.673695	0.209012	0.495578	0.411044	0.251447	0.368423	0.0176985	0.525654	0.820839	0.161027	0.00242716	0.0271621	0.656736	0.276295	0.525413	0.257477	0.627938	0.56488
DLM_0686	contig1_709915_707591	20			COG1032	C	28.9691	30.8614	33.1304	29.6526	30.4589	35.3571	30.1223	0.0861617	0.370208	0.575056	0.125216	0.226501	0.355286	0.0904461	0.111627	0.680341	0.0360947	0.800278	0.636932	-0.00354494	0.256458	0.515122	0.096581	0.162849	0.372827
DLM_0687	contig1_710158_709988	2	neuron navigator 2 [EC:3.6.4.12]	K19483/K01520			0.598575	0.509901	0.73913	0.547368	0.44863	0.428571	0.572755	0.139119			-0.661296			-0.241794			-0.274393			0.381653			-0.379444
DLM_0688	contig1_710173_711027	6					26.6603	27.047	19.5217	18.2175	20.0068	29.8571	25.4675	-0.54718	0.0083764	0.110661	0.627366	0.796715	0.532389	0.0216852	0.437635	0.802484	0.132078	0.870786	0.652616	-0.568126	0.00834303	0.111655	0.502747	0.846233	0.614162
DLM_0689	contig1_711170_712855	2	glutaminyl-tRNA synthetase [EC:6.1.1.18]	K01886	glnS	J	0.0688836	0.0866337	0.26087	0.112281	0.0856164	0.785714	0.103715	1.61369						0.297035			-0.372111			1.3174
DLM_0690	contig1_713255_714472	11	ATP-dependent phosphofructokinase / diphosphate-dependent phosphofructokinase [EC:2.7.1.11 2.7.1.90]	K21071/K00850	pfkA	G	16.8266	16.203	17.4783	19.3158	17.4521	14.4286	16.6316	-0.0433617	0.82241	0.696036	-0.508674	0.0240421	0.132911	-0.0542086	0.531638	0.820839	-0.147538	0.0131027	0.0873006	0.0115863	0.751834	0.665945	-0.353676	0.0459821	0.230886
DLM_0691	contig1_714627_716000	2	cysteinyl-tRNA synthetase [EC:6.1.1.16]	K01883	cysS	J	0.00712589	0.0148515	0.0869565	0.0210526	0.0239726	0.928571	0.00773994
DLM_0692	contig1_716227_716442	0	large subunit ribosomal protein L31	K02909		J
DLM_0693	contig1_716548_718203	16			arnT	M	35.2399	34.0149	137.348	36.3333	21.8801	28.2857	39.9582	1.86686	5.27558e-05	0.00283328	-0.457372	0.146378	0.310825	-0.0505719	0.713223	0.856767	-0.734685	0.000121141	0.0027451	1.91817	5.71385e-05	0.00296113	0.284772	0.52192	0.536167
DLM_0694	contig1_718673_718269	1					0.912114	0.794554	0.73913	1.03509	1.14384	1.57143	0.990712	-0.398379			0.519564			-0.198537			0.141441			-0.199102			0.385583
DLM_0695	contig1_720790_718829	14	acetoacetyl-CoA synthetase [EC:6.2.1.16]	K01907	acs	I	9.91449	9.86139	6.65217	10.6421	10.4692	20.5	8.75387	-0.71414	0.0152044	0.158864	0.81859	0.688878	0.51209	-0.00815876	0.610831	0.832555	-0.0248471	0.823395	0.640233	-0.705242	0.0106705	0.127135	0.850897	0.709976	0.584298
DLM_0696	contig1_721754_720861	8	hydroxymethylglutaryl-CoA lyase [EC:4.1.3.4]	K01640	leuA	E	1.981	1.87376	3.17391	2.07719	1.81507	1.5	2.26625	0.600161	0.866464	0.705293	-0.621796	0.385594	0.429059	-0.0797581	0.119854	0.696388	-0.206697	0.478391	0.538237	0.715906	0.407937	0.586002	-0.413761	0.407719	0.495117
DLM_0697	contig1_723740_721773	12	3-methylcrotonyl-CoA carboxylase alpha subunit [EC:6.4.1.4]	K01968	COG4770	I	8.89311	8.61139	9.95652	8.57895	7.7226	4.07143	9.54799	0.0583908	0.577257	0.642132	-1.21583	0.00917654	0.0711861	-0.0461471	0.697564	0.852622	-0.152824	0.00231198	0.0268016	0.105277	0.679444	0.652033	-1.05938	0.0202013	0.153995
DLM_0698	contig1_724548_723751	5	methylglutaconyl-CoA hydratase [EC:4.2.1.18]	K13766/K01692	caiD	I	3.69834	3.60149	2.30435	3.50877	3.46233	2.42857	3.78173	-0.777512	0.0061158	0.091017	-0.705913	0.0811293	0.245023	-0.0377538	0.742279	0.864513	-0.0219093	0.75664	0.626006	-0.739019	0.00747328	0.102263	-0.584249	0.225383	0.416977
DLM_0699	contig1_726156_724558	11	3-methylcrotonyl-CoA carboxylase beta subunit [EC:6.4.1.4]	K01969	COG4799	I	14.4988	15.0916	16.087	13.3474	12.3801	13	13.7972	0.0549633	0.532443	0.631384	-0.120804	0.394979	0.433422	0.0583405	0.16076	0.735094	-0.111214	0.0012765	0.0168158	-0.00263791	0.44166	0.591448	-0.00213003	0.64672	0.570284
DLM_0700	contig1_727472_726303	14	isovaleryl-CoA dehydrogenase [EC:1.3.8.4]	K00253	caiA	I	15.0285	15.7376	21.4348	16.0211	15.9932	20.4286	14.4551	0.417259	0.824158	0.696561	0.267859	0.234715	0.358896	0.0670474	0.224265	0.753814	-0.0052006	0.490497	0.54129	0.350951	0.952253	0.708188	0.28052	0.243948	0.426316
DLM_0701	contig1_728016_727612	1			soxR	K	0.147268	0.101485	0.869565	0.0877193	0.109589	0.0714286	0.148607	2.46685						-0.536648			0.318452			3.00424			-0.690145
DLM_0702	contig1_728211_729899	13	fatty-acyl-CoA synthase [EC:6.2.1.-]	K00666/K23617	caiC	IQ	26.1805	28.7054	25.3913	23.207	24.3562	27.3571	25.7786	-0.141102	0.554056	0.635319	0.14154	0.760089	0.52676	0.133263	0.158033	0.735094	0.0711146	0.799835	0.636932	-0.273625	0.412694	0.58641	0.0759297	0.838937	0.612684
DLM_0703	contig1_729996_730667	9	uncharacterized protein	K07039	COG3318	R	8.56532	8.93564	15	10.6	10.8014	11.5	8.91022	0.71339	0.0204966	0.186849	0.0348096	0.500135	0.464657	0.0615954	0.530388	0.820839	0.0244642	0.423735	0.513859	0.652534	0.0259529	0.207553	0.0178052	0.677992	0.577402
DLM_0704	contig1_731702_730734	7			lysR	K	11.0428	10.5965	10.1304	10.6035	12.7637	10.5714	10.9551	-0.22405	0.667379	0.660789	-0.0940451	0.511972	0.468502	-0.0587728	0.207041	0.75198	0.266137	0.00359741	0.0350065	-0.164538	0.778309	0.673316	-0.352722	0.203757	0.406295
DLM_0705	contig1_731962_733179	13	L-rhamnonate dehydratase [EC:4.2.1.90]	K12661	COG4948	MR	29.2637	29.7153	30.3478	28.6912	29.3185	34.7143	28.4675	-0.0498342	0.438	0.605218	0.186052	0.637118	0.500272	0.0226199	0.737043	0.862882	0.0299923	0.0368435	0.168524	-0.0721255	0.519387	0.614351	0.16352	0.465559	0.519728
DLM_0706	contig1_733181_733540	5	L-rhamnose mutarotase [EC:5.1.3.32]	K03534	COG3254	S	5.6247	5.80446	6.3913	6.05614	5.62671	8.92857	5.94737	0.08934	0.886776	0.707311	0.477271	0.108734	0.274635	0.0459148	0.619398	0.835544	-0.108792	0.130425	0.304967	0.0441646	0.975273	0.715242	0.593523	0.0801673	0.287628
DLM_0707	contig1_733528_734427	11	L-fuconolactonase [EC:3.1.1.-]	K07046	COG3618	R	17.4347	16.7995	16.1739	16.6807	18.4829	19.3571	16.7972	-0.209489	0.459906	0.612634	0.127139	0.458196	0.449422	-0.0542028	0.464161	0.807364	0.146149	0.926225	0.666308	-0.154546	0.508656	0.609801	-0.0150306	0.698358	0.582682
DLM_0708	contig1_734432_735490	7	L-rhamnose-H+ transport protein	K02856			10.133	10.6089	12.0435	10.5439	10.7945	10.8571	9.51393	0.149654	0.942037	0.71564	-0.0486003	0.5249	0.470127	0.0660733	0.017905	0.527765	0.0321935	0.741892	0.624354	0.0843198	0.843281	0.688964	-0.073334	0.50188	0.533202
DLM_0709	contig1_735725_736492	11	L-rhamnose 1-dehydrogenase [EC:1.1.1.378 1.1.1.377 1.1.1.173]	K18337	fabG	IQR	16.2732	16.1188	18.4348	15.6877	16.0925	18.7143	15.404	0.0806506	0.444062	0.606079	0.158037	0.267203	0.378702	-0.012684	0.403759	0.802484	0.0348202	0.827007	0.640233	0.0940739	0.319019	0.551484	0.130676	0.330103	0.460288
DLM_0710	contig1_736502_737311	9	4-hydroxy-2-oxoheptanedioate aldolase [EC:4.1.2.52]	K02510/K12660	hpcH	G	11.6247	10.5421	12.9565	10.5404	11.3425	13.5714	10.6749	0.0544316	0.626045	0.655069	0.255522	0.896969	0.549561	-0.141579	0.0150318	0.485788	0.105275	0.199533	0.376114	0.19675	0.271674	0.521039	0.157707	0.821625	0.609018
DLM_0711	contig1_737382_738815	12	lactaldehyde dehydrogenase / glycolaldehyde dehydrogenase [EC:1.2.1.22 1.2.1.21]	K07248	putA	C	17.6485	17.9777	25.4783	17.7509	18.5788	22.2857	17.4536	0.434731	0.564629	0.637459	0.245469	0.176925	0.328835	0.0271993	0.959029	0.891881	0.0630786	0.0581259	0.21069	0.408271	0.575433	0.627111	0.18985	0.336632	0.460288
DLM_0712	contig1_740834_739050	13			caiA	I	22.1734	21.2871	36.2609	23.7719	25.2466	25.1429	21.3622	0.610628	0.245023	0.517366	-0.00554883	0.99544	0.575012	-0.0577517	0.0227023	0.55779	0.0837858	0.0783572	0.243703	0.669119	0.193093	0.47826	-0.0818749	0.88769	0.625526
DLM_0713	contig1_741021_741569	6	uncharacterized protein	K09928	COG3216	S	9.14489	8.92327	15.6957	10.6351	13.7329	18.1429	9.5743	0.662779	0.0136453	0.147852	0.668245	0.0931986	0.259025	-0.0354429	0.801527	0.870056	0.367652	0.0079996	0.0633735	0.698961	0.00216358	0.0414949	0.308053	0.387369	0.486119
DLM_0714	contig1_741556_742113	7	ADP-ribose pyrophosphatase [EC:3.6.1.13]	K01515	mutT	LR	7.61758	7.64851	5.6087	7.34386	7.08904	7.42857	7.39938	-0.53666	0.335512	0.565394	-0.0662137	0.555058	0.477141	0.00637845	0.301068	0.778604	-0.0536338	0.521055	0.551009	-0.542299	0.414478	0.58641	-0.00512007	0.530318	0.539335
DLM_0715	contig1_742100_742417	1	cell adhesion molecule 3	K06780			0.235154	0.336634	0.0869565	0.277193	0.219178	0.357143	0.287926	-1.53024			0.282851			0.518102			-0.341473			-2.0476			0.631783
DLM_0716	contig1_742765_744693	23	serine protein kinase	K07180	prkA	T	34.0309	33.8837	19.7391	63.9544	73.9041	6777.57	32.1749	-0.88974	0.000693792	0.017854	6.64473	3.11659e-31	5.99581e-28	-0.00543542	0.911667	0.888487	0.205841	3.51177e-06	0.00015275	-0.883565	0.00078297	0.0204777	6.44635	2.67073e-32	5.7781e-29
DLM_0717	contig1_744799_746112	10	uncharacterized protein	K09786	COG2718	S	9.97862	10.0198	9.43478	19.8421	21.9658	2100.93	9.48297	-0.191113	0.130492	0.425426	6.64529	4.69121e-12	7.52093e-10	0.00843434	0.881196	0.885318	0.145014	0.00965617	0.0714103	-0.198808	0.0892152	0.367687	6.50773	5.39971e-11	8.34443e-09
DLM_0718	contig1_746145_747659	22	stage V sporulation protein R	K06415	spoVR	S	25.9691	25.5	9.91304	39.5123	46.1404	4300.57	22.3591	-1.51493	2.44518e-05	0.00151018	6.68376	1.47083e-19	7.07411e-17	-0.0261383	0.170261	0.749838	0.221189	0.180383	0.353908	-1.48805	4.07743e-05	0.00231928	6.47003	2.01727e-24	2.18217e-21
DLM_0719	contig1_748672_747866	1	4-hydroxy-tetrahydrodipicolinate reductase [EC:1.17.1.8]	K00215	dapB	E	0.00950119	0.0173267	0.0434783	0.00350877	0.010274	0.0714286	0.00309598
DLM_0720	contig1_749076_748669	0	outer membrane protein assembly factor BamE	K06186		J
DLM_0721	contig1_749175_749603	2	Fur family transcriptional regulator, ferric uptake regulator	K03711	fur	P	2.13777	2.2995	1.73913	2.74035	2.67123	2.92857	2.39783	-0.392732	0.389161	0.583462	-0.000208467			0.10575	0.179866	0.75172	-0.0246192			-0.497742	0.357874	0.565291	0.0318705
DLM_0722	contig1_749603_750304	5	leucyl/phenylalanyl-tRNA---protein transferase [EC:2.3.2.6]	K00684	aat	O	5.86936	5.96535	4.82609	7.25965	7.15753	8.07143	5.70124	-0.377342	0.180207	0.466688	0.0701643	0.715721	0.518252	0.0239341	0.90163	0.887821	-0.023123	0.794868	0.636566	-0.400537	0.161844	0.455516	0.100747	0.704814	0.582682
DLM_0723	contig1_750291_751022	10	leucyl-tRNA---protein transferase [EC:2.3.2.29]	K21420	COG2935	O	14.9715	14.9604	17.4783	23.2386	21.5377	25.8571	14.7647	0.12835	0.407112	0.592393	0.07128	0.184307	0.333142	-0.000539038	0.418841	0.802484	-0.112347	0.0119507	0.0823867	0.129628	0.380136	0.577519	0.191086	0.0349965	0.201192
DLM_0724	contig1_751552_751085	1	outer membrane lipoprotein SlyB	K06077	slyB	M	0.353919	0.361386	0.391304	0.508772	0.421233	0.428571	0.383901	0.0498775			-0.330243			0.030652			-0.275087			0.0199649			-0.0476967
DLM_0725	contig1_752609_751569	8	dihydroorotate dehydrogenase [EC:1.3.5.2]	K00254	pyrD	F	3.18527	3.33168	2.6087	1.27368	1.44178	1.42857	2.93963	-0.405176	0.0887331	0.3748	0.0423108	0.289778	0.384178	0.061073	0.962722	0.892648	0.217449	0.25471	0.424884	-0.46551	0.0884766	0.366991	-0.167678	0.140605	0.358301
DLM_0726	contig1_753300_752710	1	3-hydroxypropanoate dehydrogenase [EC:1.1.1.-]	K09019	nfnB	C	0.244656	0.230198	0.521739	0.284211	0.253425	0.285714	0.263158	0.997583			-0.0751468			-0.0873458			-0.168089			1.08567			0.100402
DLM_0727	contig1_754154_753327	6	chemotaxis protein MotB	K02557	motB	N	6.55344	7.33663	2.78261	15.5509	9.55137	8.71429	6.87461	-1.33081	0.0147978	0.156899	-0.918302	0.0489372	0.194922	0.163396	0.226147	0.753981	-0.705902	0.00572311	0.0501659	-1.49347	0.0128389	0.138371	-0.20494	0.120723	0.334168
DLM_0728	contig1_755083_754178	4	protease IV [EC:3.4.21.-]	K04773	sppA	OU	7.07601	7.42822	3.6087	11.2702	8.2911	12.0714	6.34056	-1.06645	0.256099	0.521388	0.0163265	0.327826	0.405785	0.0706112	0.422795	0.802484	-0.445561	0.0711334	0.231292	-1.13632	0.25738	0.515122	0.469347	0.548027	0.543712
DLM_0729	contig1_755517_755158	3	Nitrate reductase (NADH) small subunit	K00363	nirD	PR	3.42043	3.33168	2.3913	3.63509	3.91781	11.1429	3.24149	-0.634836	0.109944	0.402388	1.5324	0.00278098	0.0305723	-0.0408311	0.402311	0.802484	0.109962	0.194197	0.36938	-0.593265	0.0867593	0.366691	1.4299	0.0181345	0.146943
DLM_0730	contig1_756152_755493	2	phosphoglycolate phosphatase [EC:3.1.3.18]	K01091	gph	R	1.50356	1.34653	2.30435	1.55789	1.7363	4.28571	1.3483	0.52098	0.23864	0.510432	1.37718	0.18441	0.333142	-0.158603	0.0954177	0.660744	0.153734	0.0974477	0.269686	0.680322	0.209232	0.489332	1.2309	0.224184	0.415969
DLM_0731	contig1_757048_756152	6	23S rRNA pseudouridine955/2504/2580 synthase [EC:5.4.99.24]	K06179	rluA	J	3.16865	2.85891	3.82609	3.54737	3.53425	7.57143	3.00774	0.167025	0.14514	0.440534	1.00884	0.00179015	0.0220767	-0.145118	0.027043	0.55779	-0.00779818	0.826861	0.640233	0.312883	0.0437377	0.269703	1.0241	0.000609279	0.012554
DLM_0732	contig1_757610_760723	7	ribonuclease E [EC:3.1.26.12]	K08300	cafA	J	4.60095	4.11386	4.17391	3.40702	2.46918	1.42857	4.16409	-0.251984	0.424812	0.601077	-1.55773	0.107289	0.273274	-0.162272	0.936408	0.888865	-0.47388	0.0291598	0.14582	-0.0946711	0.300267	0.538164	-1.07639	0.241807	0.424734
DLM_0734	contig1_761000_761917	7			lysR	K	8.37055	8.22277	10.5652	8.37544	9.21918	9	8.19659	0.240935	0.777207	0.683294	0.0210003	0.47922	0.454055	-0.0251659	0.206762	0.75198	0.135788	0.033549	0.15784	0.266841	0.911659	0.701201	-0.107328	0.237586	0.42376
DLM_0735	contig1_762184_763338	11	putative spermidine/putrescine transport system substrate-binding protein	K02055	potD	E	18.2969	18.4282	19.4348	15.786	16.8562	18.5714	18.6579	-0.0117977	0.496591	0.6214	0.143109	0.22354	0.35472	0.0119208	0.577837	0.826512	0.0904062	0.161375	0.338911	-0.0229791	0.405837	0.585667	0.060163	0.327821	0.459946
DLM_0736	contig1_763399_764415	6	putative spermidine/putrescine transport system ATP-binding protein	K02052	potA	E	7.019	7.06436	8.08696	7.83158	7.80822	6.57143	7.78483	0.109337	0.953342	0.718704	-0.335856	0.24418	0.363274	0.00982317	0.622031	0.835559	-0.00699549	0.964398	0.673387	0.100254	0.980007	0.716393	-0.321401	0.284707	0.447404
DLM_0737	contig1_764426_765382	15	putative spermidine/putrescine transport system permease protein	K02054	potB	E	28.5487	28.2921	29.5652	29.5789	29.911	32.5	31.3591	-0.0445173	0.2257	0.504144	0.053109	0.332213	0.406873	-0.0124955	0.973707	0.892648	0.0134176	0.883696	0.655894	-0.0312824	0.221759	0.49373	0.0471512	0.368171	0.476681
DLM_0738	contig1_765372_766187	5	putative spermidine/putrescine transport system permease protein	K02053	potC	E	7.03563	6.40842	8.30435	7.14035	7.18836	6.28571	7.75387	0.144194	0.488124	0.620528	-0.266678	0.184292	0.333142	-0.134181	0.037012	0.55779	0.00698108	0.809114	0.638838	0.279114	0.622505	0.642819	-0.2662	0.197328	0.405814
DLM_0739	contig1_766204_767640	5	aminobutyraldehyde dehydrogenase [EC:1.2.1.19]	K00137	putA	C	10.2827	10.1535	10.913	10.2316	10.5616	9.42857	10.4149	-0.00915348	0.950797	0.718539	-0.200678	0.469581	0.449655	-0.0177103	0.757612	0.865693	0.0431198	0.283232	0.442897	0.00929624	0.878586	0.694684	-0.236338	0.247051	0.428279
DLM_0740	contig1_768014_767778	1	putative flavoprotein involved in K+ transport	K07222/K01420			1.50356	1.7302	1.43478	1.64912	1.7226	3.5	1.86997	-0.162547			1.0029			0.203083			0.0602054			-0.36489			0.950151
DLM_0741	contig1_768259_770001	7	ATP-binding cassette, subfamily C, bacterial exporter for protease/lipase	K12536	arpD	R	9.36342	9.61634	9.82609	10.4	10.4692	11.2857	9.35449	-0.0310777	0.37742	0.580573	0.0274552	0.980897	0.570461	0.0386005	0.584034	0.8284	0.00597818	0.418782	0.51135	-0.0689388	0.348635	0.560397	0.0289368	0.787395	0.602803
DLM_0742	contig1_769998_771383	4	membrane fusion protein, protease secretion system	K12537	emrA	V	5.64846	5.76733	8.13043	5.94737	6.16438	7.42857	5.16099	0.430483	0.346573	0.568575	0.238073	0.843265	0.540465	0.0305772	0.593726	0.830762	0.0490193	0.64772	0.594548	0.400645	0.342917	0.560397	0.196514	0.887913	0.625526
DLM_0743	contig1_771383_772741	8	outer membrane protein, protease secretion system	K12538/K12340	tolC	MU	10.323	10.2401	12.3478	9.54737	9.75685	15.5714	9.16254	0.1603	0.702789	0.666141	0.617394	0.325901	0.404815	-0.00981175	0.784844	0.870056	0.0286741	0.748848	0.624354	0.170851	0.649845	0.650434	0.59618	0.215542	0.408339
DLM_0744	contig1_776151_772822	28	large repetitive protein	K20276/K21449			46.4679	45.401	46.3043	45.8807	49.3151	50.0714	43.5449	-0.103118	0.899184	0.707311	0.0390296	0.559219	0.478366	-0.0323412	0.587771	0.830405	0.101728	0.0191225	0.113325	-0.0700375	0.831785	0.687083	-0.0552388	0.24672	0.428279
DLM_0745	contig1_776591_776466	2	lysyl oxidase-like protein 2/3/4 [EC:1.4.3.-]	K00280/K01825			6.40855	6.72772	7.52174	6.68421	7.5137	5.85714	6.49381	0.136075	0.368297	0.574408	-0.27332	0.105354	0.273274	0.0706511	0.540847	0.821371	0.16608	0.0637564	0.218719	0.0661629	0.483371	0.606313	-0.431941	0.0509314	0.244087
DLM_0746	contig1_778238_776649	17	23S rRNA (uracil1939-C5)-methyltransferase [EC:2.1.1.190]	K03215	trmA	J	25.0998	24.6733	35.7826	20.8281	23.3733	22.8571	23.0108	0.415384	0.0757896	0.344074	0.0196898	0.268815	0.378702	-0.0237924	0.438832	0.802484	0.163466	0.00262654	0.0285615	0.439915	0.0686952	0.335988	-0.136316	0.0997339	0.313665
DLM_0747	contig1_778453_778340	0	polycystin 1	K04985
DLM_0748	contig1_778452_779282	7	L,D-transpeptidase ErfK/SrfK	K16291	erfK	S	3.13302	3.15594	2.21739	2.49474	2.7226	2.64286	2.76006	-0.638213	0.144776	0.440534	-0.0674932	0.761685	0.526918	0.0140142	0.702832	0.853991	0.12471	0.963027	0.673387	-0.651487	0.134081	0.423036	-0.184743	0.770081	0.596502
DLM_0749	contig1_779410_780006	7	ATP-dependent HslUV protease, peptidase subunit HslV [EC:3.4.25.2]	K01419	hslV	O	9.66508	10.703	14.913	8.87368	9.81849	10.4286	10.0697	0.52584	0.105333	0.400157	0.133132	0.557738	0.47773	0.147229	0.10378	0.675813	0.143115	0.152154	0.330982	0.379351	0.163828	0.456687	-0.00252352	0.776421	0.598643
DLM_0750	contig1_780003_780881	4	molecular chaperone Hsp33	K04083	COG1281	O	7.34679	7.48515	6.04348	7.2807	7.16781	7.28571	7.3452	-0.376729	0.395676	0.583525	-0.0817671	0.920473	0.555819	0.0274473	0.816099	0.872476	-0.0252313	0.315595	0.465429	-0.403437	0.416885	0.58641	-0.049076	0.734135	0.588911
DLM_0751	contig1_780908_781033	3	glutathione S-transferase [EC:2.5.1.18]	K00799			3.38005	3.13861	3.65217	3.37193	3.68151	4.28571	3.07895	0.0167185	0.463586	0.6131	0.263201	0.816784	0.536483	-0.106385	0.447451	0.804206	0.124036	0.390294	0.500393	0.123843	0.521346	0.615193	0.146625	0.706352	0.583499
DLM_0752	contig1_781078_782169	12	putrescine transport system substrate-binding protein	K11073/K02055	potD	E	18.2874	17.9431	17.087	17.193	17.8801	17	17.8808	-0.196062	0.197256	0.485935	-0.104825	0.232017	0.357506	-0.026928	0.574457	0.826512	0.0533174	0.401077	0.506276	-0.168395	0.208219	0.489332	-0.150683	0.117864	0.331375
DLM_0753	contig1_783319_782240	7					7.81948	7.17822	9.69565	8.54737	8.35616	10.7143	7.85139	0.210104	0.242058	0.515032	0.235944	0.982674	0.570539	-0.123093	5.28584e-05	0.053697	-0.0335458	0.317115	0.465429	0.333936	0.120536	0.410618	0.27695	0.844004	0.613576
DLM_0754	contig1_783441_784148	5	L-methionine (R)-S-oxide reductase [EC:1.8.4.14]	K08968	COG1956	T	3.20665	3.17327	2.56522	3.75789	3.92808	2.14286	3.42105	-0.41698	0.36278	0.57119	-0.893149	0.029909	0.147052	-0.0145672	0.66075	0.848815	0.0612146	0.736614	0.623601	-0.401673	0.389554	0.581043	-0.946904	0.0101398	0.102034
DLM_0755	contig1_784239_784856	0	GTP cyclohydrolase II [EC:3.5.4.25]	K01497		H
DLM_0756	contig1_785025_785696	4	kinesin family member 13	K17914/K01673			3.42518	3.45545	4.21739	3.58246	4.16781	5.42857	3.44892	0.194236	0.976003	0.723252	0.510528	0.839164	0.539699	0.0141275	0.923496	0.888487	0.222488	0.181064	0.354942	0.180847	0.966617	0.714186	0.2955	0.960443	0.639653
DLM_0759	contig1_786526_786185	0				K
DLM_0760	contig1_787472_787945	2					2.61283	2.56436	3.04348	2.71579	2.79452	3.92857	2.58978	0.125116	0.621649	0.653504	0.449873	0.147884	0.311614	-0.0264836	0.236768	0.761588	0.0385433	0.926341	0.666308	0.152339	0.597879	0.63509	0.41879	0.00647256	0.074884
DLM_0761	contig1_788807_790708	5	putative transposase	K07497			13.8337	14.6436	16.4783	14.7368	15.8048	40.3571	15.0882	0.15738	0.118029	0.411092	1.37064	0.218633	0.352568	0.0826077	0.177705	0.75172	0.098249	0.013099	0.0873006	0.0755122	0.606771	0.638442	1.27985	0.296899	0.451068
DLM_0762	contig1_790724_791458	7			COG2842	R	11.9715	11.7203	11.4783	12.5088	12.9212	11.2143	11.6889	-0.155693	0.357161	0.570692	-0.240362	0.656462	0.503158	-0.0300633	0.414879	0.802484	0.0441177	0.0804359	0.247673	-0.12489	0.680101	0.652033	-0.27702	0.467697	0.520236
DLM_0763	contig1_791458_792120	2					5.89311	5.43317	4.78261	5.68772	6.10959	3.71429	5.6517	-0.396225	0.714621	0.669031	-0.697525	0.157358	0.320461	-0.116705	0.113058	0.68074	0.100539	0.607746	0.582074	-0.278781	0.85372	0.690902	-0.790605	0.085219	0.296452
DLM_0764	contig1_792113_792427	0	macrophage erythroblast attacher	K18624		S
DLM_0765	contig1_792430_792744	0	monovalent cation:H+ antiporter-2, CPA2 family	K03455
DLM_0766	contig1_793139_793540	0				K
DLM_0767	contig1_793920_794543	0
DLM_0768	contig1_794545_794724	2	lipoyl(octanoyl) transferase 2 [EC:2.3.1.181]	K23735/K02236			1.5772	1.58168	0.434783	1.30175	1.39384	0.928571	1.41641	-1.95399	0.133554	0.427381	-0.570132	0.220515	0.353555	0.00462865	0.774978	0.870056	0.0959173	0.543589	0.559942	-1.95788	0.0933801	0.375946	-0.65859	0.111989	0.325329
DLM_0769	contig1_794735_795250	9	acetyltransferase	K09181/K00322			11.601	12.151	14.087	12.1544	12.9486	16.2143	11.3328	0.182142	0.569263	0.640702	0.327492	0.682775	0.510512	0.0676636	0.0230021	0.55779	0.0883247	0.172841	0.35043	0.115217	0.445241	0.593911	0.246627	0.843789	0.613576
DLM_0770	contig1_795352_795627	0	DNA-binding protein HU-beta	K03530		L
DLM_0771	contig1_796071_796754	1					2.60808	2.87376	1.21739	2.25614	2.33562	6	2.52786	-1.19419			1.32835			0.140486			0.0472607			-1.33393			1.28854
DLM_0772	contig1_796910_797326	0				S
DLM_0773	contig1_799126_799239	3	U32 family peptidase [EC:3.4.-.-]	K08303			4.95249	5.11386	3.69565	4.68421	4.93836	6.28571	4.64551	-0.51732	0.128506	0.422729	0.341511	0.282127	0.382776	0.0467888	0.30594	0.783022	0.0735391	0.636724	0.590894	-0.563369	0.0955211	0.378147	0.275431	0.41248	0.495474
DLM_0774	contig1_799380_799901	2	N-acetylmuramoyl-L-alanine amidase [EC:3.5.1.28]	K01447	ampD	V	0.679335	0.707921	0.521739	0.814035	0.952055	1.07143	0.688854	-0.560388			0.258277			0.0754812			0.257051			-0.63513			0.00868573
DLM_0775	contig1_800067_800318	0	tripartite motif-containing protein 16	K12006/K06902
DLM_0776	contig1_800315_800920	1	glutamine transport system substrate-binding protein	K10036/K10037			1.6247	1.4703	1.43478	1.60351	1.46233	0.857143	1.32817	-0.274337			-0.986385			-0.143537			-0.13565			-0.130061			-0.843274
DLM_0777	contig1_800917_801117	0	3-phosphoshikimate 1-carboxyvinyltransferase [EC:2.5.1.19]	K00800
DLM_0778	contig1_801313_801687	0
DLM_0779	contig1_801684_801992	0
DLM_0780	contig1_801999_802568	1					0.0023753	0.00247525	0.391304	0.00701754	0.00342466	0.0714286	0.00309598
DLM_0781	contig1_802568_804199	0				R
DLM_0782	contig1_804218_805762	3			COG4383	S	4.04988	3.82921	3.47826	3.27018	3.35959	3.78571	3.4644	-0.328417	0.187	0.473072	0.107162	0.604895	0.492146	-0.078866	0.720395	0.858739	0.0409647	0.341147	0.477709	-0.248812	0.0314662	0.226596	0.073657	0.675557	0.576921
DLM_0783	contig1_805752_807047	1			COG2369	S	1.71971	1.50743	1.82609	1.69825	1.77397	1	1.68885	-0.00840742			-0.846805			-0.189552			0.0602528			0.181883			-0.899598
DLM_0784	contig1_807158_807709	0				R
DLM_0785	contig1_807918_808976	0				R
DLM_0786	contig1_809010_809405	1	ribonuclease P/MRP protein subunit POP1 [EC:3.1.26.5]	K01164/K03574			0.68171	0.712871	0.782609	0.94386	1.08904	1	0.719814	0.104139			0.000595786			0.065014			0.203728			0.0398645			-0.195673
DLM_0787	contig1_809449_810477	0
DLM_0788	contig1_810797_811561	3	DNA adenine methylase [EC:2.1.1.72]	K06223	dam	L	5.58907	5.20545	6.04348	5.65263	6.22945	5.07143	5.3483	0.0177765	0.965876	0.720943	-0.23929	0.276137	0.381639	-0.102057	0.429821	0.802484	0.137497	0.301674	0.456936	0.120572	0.68271	0.652033	-0.369327	0.239505	0.424031
DLM_0789	contig1_812121_812552	1			COG4387	S	4.07838	4.11634	3.43478	3.98596	3.85959	3.35714	3.7322	-0.342773			-0.330455			0.0138941			-0.0491676			-0.355927			-0.273828
DLM_0790	contig1_812552_812980	1	two-component system, OmpR family, KDP operon response regulator KdpE	K07667/K03710			0.496437	0.542079	0.434783	0.477193	0.523973	0.357143	0.544892	-0.28631			-0.500832			0.127424			0.132233			-0.412995			-0.625604
DLM_0791	contig1_812997_813185	0	transcription elongation factor SPT6	K11292/K14645
DLM_0792	contig1_813182_813934	5	homoserine dehydrogenase [EC:1.1.1.3]	K00003			7.2114	7.43812	6.3913	6.83509	6.93151	6	6.80495	-0.276156	0.750694	0.680322	-0.302557	0.686319	0.511659	0.0456407	0.609203	0.832555	0.0162057	0.359184	0.485367	-0.321058	0.791427	0.67469	-0.311303	0.701856	0.582682
DLM_0793	contig1_813986_814345	0	HlyD family secretion protein	K02005/K06958
DLM_0794	contig1_814461_818675	20			COG3941	R	36.209	36.1361	41.9565	37.0421	38.8185	46.9286	34.5372	0.11634	0.240439	0.512571	0.256753	0.482292	0.454828	-0.00258624	0.514358	0.817091	0.064793	0.427527	0.515092	0.119666	0.234322	0.503793	0.19942	0.606911	0.559051
DLM_0795	contig1_818678_819103	0	ParB family transcriptional regulator, chromosome partitioning protein	K03497/K06978
DLM_0796	contig1_819628_819747	0	nitrous-oxide reductase [EC:1.7.2.4]	K00376
DLM_0797	contig1_819900_821891	1					0.00950119	0.0247525	0.0434783	0.0105263	0.0136986	0.0714286	0.00773994
DLM_0798	contig1_821888_822247	0	cytochrome bd ubiquinol oxidase subunit II [EC:7.1.1.7]	K00426/K19548
DLM_0799	contig1_822260_822625	0	trimeric autotransporter adhesin	K21449/K02231
DLM_0800	contig1_822622_823809	0	phosphoenolpyruvate carboxykinase (GTP) [EC:4.1.1.32]	K01596/K00008
DLM_0801	contig1_825003_825491	7					4.98337	4.88614	6.82609	5.4386	5.60274	5.28571	5.13622	0.351789	0.544699	0.634699	-0.139797	0.145236	0.309413	-0.0265633	0.612354	0.833159	0.0412922	0.801421	0.636932	0.379091	0.639229	0.647932	-0.173629	0.150396	0.366156
DLM_0805	contig1_826884_826753	3		K17585/K10917			2.13064	2.24257	2.43478	4.53684	4.25	9.35714	2.19505	0.0975118	0.993608	0.726663	0.96162	0.00240615	0.0275539	0.074399	0.440793	0.802484	-0.0969114	0.524548	0.552422	0.0238521	0.771192	0.670564	1.06599	0.0128305	0.118122
DLM_0806	contig1_826867_827622	7	hydroxysqualene synthase [EC:4.2.3.156]	K21679	eRG9	I	9.90024	9.54208	15.3913	19.7053	18.9932	23.1429	10.8591	0.537852	0.164211	0.459949	0.145023	0.756994	0.526313	-0.0552793	0.0431874	0.577271	-0.0573528	0.389674	0.500337	0.593871	0.11189	0.396123	0.209836	0.479989	0.526065
DLM_0807	contig1_827688_828533	11	15-cis-phytoene synthase [EC:2.5.1.32]	K02291	eRG9	I	18.6342	18.9629	27.1304	37.3579	36.4658	48.5714	20.3978	0.445203	0.254206	0.521388	0.295439	0.24656	0.364877	0.0251767	0.758146	0.865693	-0.0368786	0.204278	0.380394	0.420766	0.315372	0.549757	0.339777	0.162504	0.372676
DLM_0808	contig1_828541_829869	12	hydroxysqualene dehydroxylase [EC:1.17.8.1]	K21677/K06954	COG2907	R	13.81	13.5693	14.7826	17.2596	16.9589	14.6429	14.983	0.00319663	0.800335	0.691085	-0.363328	0.019562	0.115089	-0.0248328	0.209353	0.75198	-0.028046	0.942509	0.670663	0.0126681	0.547507	0.621712	-0.28392	0.543917	0.543712
DLM_0809	contig1_829866_830624	4			fabG	IQR	2.50356	2.58416	3.17391	2.8386	2.79452	1.64286	2.44427	0.239759	0.743312	0.678625	-0.921524	0.202999	0.344998	0.0489089	0.608404	0.832555	-0.0269259	0.466475	0.533119	0.191589	0.733918	0.662204	-0.887138	0.292818	0.449914
DLM_0810	contig1_830682_831260	3					5.48931	5.21535	5.69565	9.10877	8.20205	7.92857	5.54489	-0.0417575	0.834458	0.698811	-0.282956	0.109121	0.275139	-0.073331	0.0786474	0.640356	-0.153957	0.0366071	0.167776	0.0323129	0.984636	0.717193	-0.121539	0.537959	0.541594
DLM_0811	contig1_831331_832647	6	DNA repair protein RadA/Sms	K04485	sms	O	13.6983	13.9901	14.7826	13.1053	14.3253	9.57143	12.4659	0.0119086	0.57568	0.642132	-0.546134	0.081001	0.245023	0.0309109	0.215303	0.753814	0.125475	0.0535721	0.205456	-0.018263	0.454931	0.595715	-0.66415	0.0765078	0.282464
DLM_0812	contig1_832650_833210	2	RNA polymerase sigma-70 factor, ECF subfamily	K03088	rpoE	K	0.64133	0.608911	0.478261	0.754386	0.880137	0.928571	0.679567	-0.518263	0.22184	0.501678	0.27981			-0.0743051	0.345581	0.790639	0.219739	0.0771188	0.241533	-0.406392			0.0619277
DLM_0813	contig1_833207_833386	2					3.63895	3.80693	3	3.25614	3.60274	4.35714	3.10062	-0.373555	0.59353	0.6457	0.33746	0.383046	0.42869	0.0656352	0.19423	0.75198	0.143246	0.346514	0.479776	-0.438451	0.572317	0.626211	0.201674	0.601897	0.557686
DLM_0814	contig1_833825_833481	2			COG4378	S	3.90974	4.37871	4.04348	3.83509	4.07877	2.78571	4.18266	-0.0464688	0.0109171	0.127218	-0.543972	0.512368	0.468502	0.163966	0.151546	0.733786	0.0861877	0.296112	0.452075	-0.209695	0.1226	0.416225	-0.6227	0.501333	0.533202
DLM_0815	contig1_834733_833954	5			pulD	NU	4.55344	4.68564	4.78261	4.86316	4.78425	6.07143	4.20898	-0.0241539	0.99992	0.729336	0.237383	0.44129	0.444487	0.04182	0.682907	0.851626	-0.0262875	0.751172	0.625414	-0.0652345	0.96417	0.713813	0.27113	0.381428	0.482729
DLM_0816	contig1_836392_834734	4	ubiquinone biosynthesis protein	K03688	aarF	R	4.6152	4.76485	9.73913	5.42807	5.59932	7.35714	5.13777	0.982406	0.395873	0.583525	0.355946	0.592359	0.487426	0.0465685	0.913531	0.888487	0.0421251	0.916912	0.664891	0.936577	0.345104	0.560397	0.321281	0.557926	0.545568
DLM_0817	contig1_836504_837247	4	murein DD-endopeptidase [EC:3.4.-.-]	K19303	spr	M	2.72922	3.24257	15.2609	2.77895	3.89726	10.3571	2.97678	2.39139	0.144664	0.440534	1.80986	0.536852	0.474555	0.255012	0.119965	0.696388	0.494803	0.0941259	0.266246	2.13711	0.189537	0.476335	1.32252	0.792955	0.603642
DLM_0818	contig1_837284_837307,contig1_837311_837535	1					0.00712589	0.0049505	0.0434783	0.0245614	0.00684932	0.0714286	0.00309598
DLM_0819	contig1_837549_838796	1	lipoprotein-releasing system permease protein	K09808	lolE	M	0.00475059	0.00742574	0.0434783	0.0105263	0.010274	0.0714286	0.00773994
DLM_0820	contig1_838789_839475	1	lipoprotein-releasing system ATP-binding protein [EC:7.6.2.-]	K09810	salX	V	0.0023753	0.0123762	0.0434783	0.0140351	0.00684932	0.0714286	0.00619195
DLM_0821	contig1_839506_840813	11	potassium-dependent mechanosensitive channel	K05802	mscK	M	11.1021	10.7871	12.6522	19.0667	198.596	11079.6	11.5387	0.0751301	0.494188	0.620528	9.10085	6.5416e-12	8.818e-10	-0.0414391	0.0627457	0.624767	3.37893	1.97331e-09	3.03274e-07	0.117309	0.363565	0.568383	5.72938	1.0544e-11	1.75475e-09
DLM_0822	contig1_840810_841445	2	two-component system, LuxR family, response regulator DctR	K11712	ttrR	T	3.08076	2.64356	3.26087	6.88772	119.459	5555.43	2.84056	-0.013023	0.620371	0.653504	9.5729	0.0164741	0.102215	-0.220271	0.534861	0.820839	4.11366	0.0169979	0.10301	0.207987	0.791621	0.67469	5.4667	0.0160566	0.137049
DLM_0823	contig1_841435_841881	5	dihydroneopterin triphosphate diphosphatase [EC:3.6.1.67]	K08310	mutT	LR	7.70071	7.22525	6	16.6175	290.586	11743	7.32198	-0.485396	0.228157	0.50599	9.38238	0.00105616	0.0144518	-0.0940377	0.598327	0.830762	4.12629	0.0120073	0.0823867	-0.390619	0.291359	0.533585	5.2638	0.000601839	0.012554
DLM_0824	contig1_843219_841885	9	chromate transporter	K07240	chrA	P	11.5938	11.8911	11.9565	11.0842	11.5377	19.1429	11.6285	-0.0651944	0.162701	0.459949	0.639295	0.140155	0.30749	0.0364351	0.578781	0.826512	0.0597851	0.265036	0.432634	-0.10089	0.144045	0.43126	0.475566	0.265025	0.4365
DLM_0825	contig1_843365_843967	4	undecaprenyl-diphosphatase [EC:3.6.1.27]	K19302	pgpB	I	7.86461	7.84406	7.82609	5.90175	6.15068	7.28571	7.34985	-0.102077	0.13512	0.42906	0.221167	0.127856	0.297377	-0.00324339	0.949337	0.891149	0.0569174	0.50243	0.546089	-0.0980944	0.137554	0.425723	0.171709	0.248032	0.428342
DLM_0826	contig1_845196_844033	7	nickel/cobalt transporter (NicO) family protein	K08970	COG2215	R	10.3468	10.198	7.86957	11.607	10.6952	12.4286	10.0015	-0.489821	0.0963513	0.383922	0.0159032	0.504383	0.465783	-0.0203637	0.733001	0.861177	-0.120719	0.0609473	0.214509	-0.468718	0.113858	0.399031	0.144082	0.71721	0.585155
DLM_0827	contig1_845271_845564	4	FrmR/RcnR family transcriptional regulator, repressor of frmRAB operon	K23239/K23240	COG1937	S	2.38717	2.58168	3.69565	2.79649	2.86986	4.14286	2.74149	0.535532	0.507094	0.62544	0.484248	0.3635	0.420864	0.11354	0.813005	0.87191	0.0346782	0.752585	0.625664	0.422732	0.499488	0.609359	0.45703	0.542651	0.543712
DLM_0828	contig1_845689_846435	10			elsH	R	11.9145	11.1287	12.2609	12.0947	12.774	12.5714	11.0588	-0.0536492	0.206151	0.492721	-0.0269907	0.931404	0.558215	-0.0978993	0.0274645	0.55779	0.076142	0.0890389	0.261816	0.0449895	0.355553	0.563452	-0.095673	0.792451	0.603642
DLM_0829	contig1_846775_847512	2	D-methionine transport system ATP-binding protein	K02071	abcC	P	2.77672	2.82178	2.26087	2.11228	2.44178	3.14286	2.46904	-0.391498	0.076707	0.346438	0.490515	0.533036	0.473005	0.0237549	0.926635	0.888487	0.206446	0.340263	0.477709	-0.414514	0.232978	0.503695	0.291529	0.64055	0.568404
DLM_0830	contig1_847512_848198	2	D-methionine transport system permease protein	K02072	abcD	P	3.6057	3.61634	4.86957	4.07018	4.34589	6.35714	3.45511	0.33852	0.12135	0.412367	0.560528	0.194635	0.340694	0.00478035	0.950511	0.891149	0.091875	0.121457	0.295981	0.334479	0.196277	0.480909	0.476112	0.205582	0.406295
DLM_0831	contig1_848308_849117	9	D-methionine transport system substrate-binding protein	K02073	nlpA	P	18.2162	18.5644	19.6522	17.586	18.7911	23.0714	17.2616	0.0144773	0.358738	0.570692	0.308923	0.0251303	0.133245	0.0278481	0.285022	0.774403	0.0929389	0.0867949	0.257517	-0.0126315	0.21106	0.489332	0.223444	0.108699	0.323926
DLM_0832	contig1_849669_849253	3			COG2514	R	2.50831	2.76485	3.52174	2.31579	2.5411	1.92857	2.53715	0.37939	0.230936	0.508631	-0.388004	0.239543	0.361444	0.13987	0.216959	0.753814	0.142491	0.00589969	0.050972	0.240259	0.347002	0.560397	-0.523035	0.193081	0.402173
DLM_0833	contig1_850470_849808	3	uncharacterized protein	K06950	COG1418	R	3.09976	3.09901	3.04348	3.21404	3.13356	2.85714	3.0387	-0.12143	0.755867	0.680649	-0.252572	0.909263	0.552929	0.00018072	0.579596	0.826954	-0.0392681	0.82865	0.640233	-0.120871	0.93078	0.703199	-0.205845	0.861967	0.618783
DLM_0834	contig1_851486_850560	8	pseudouridylate synthase [EC:4.2.1.70]	K16329	indA	Q	15.3017	13.6287	17.4348	17.386	17.6404	38.1429	14.1409	0.0901323	0.709676	0.668149	1.04977	0.000533339	0.00814331	-0.167109	0.172759	0.75172	0.0191827	0.413796	0.510251	0.25798	0.847793	0.690286	1.03805	0.000818369	0.0160957
DLM_0835	contig1_852586_851483	9	pseudouridine kinase [EC:2.7.1.83]	K16328	lrp	K	18.5036	17.6262	20.6522	16.7965	17.3459	19.7143	16.7492	0.0634971	0.62149	0.653504	0.148322	0.737656	0.52269	-0.0695475	0.985762	0.895518	0.0437482	0.83169	0.641028	0.133784	0.603936	0.636983	0.112033	0.724693	0.58568
DLM_0836	contig1_854491_852872	10	methyl-accepting chemotaxis protein	K03406	tar	NT	10.9192	11.0198	16.5217	11.786	11.411	10.2857	10.4505	0.5025	0.286	0.53991	-0.279188	0.0747366	0.236871	0.0137569	0.21089	0.752585	-0.0493357	0.0927194	0.264515	0.489482	0.349834	0.560958	-0.222392	0.147273	0.362178
DLM_0837	contig1_856583_854799	20	vitamin B12/bleomycin/antimicrobial peptide transport system ATP-binding/permease protein	K02471	COG4178	R	35.0641	36.8614	30.1739	36.2421	36.5582	34.7857	34.4087	-0.318891	0.0299161	0.220596	-0.149914	0.240949	0.361581	0.0731589	0.110088	0.678466	0.00983478	0.712056	0.616152	-0.39131	0.00885643	0.116383	-0.152289	0.30244	0.452898
DLM_0838	contig1_860246_856812	5	DNA polymerase III subunit alpha [EC:2.7.7.7]	K02337	dnaE	L	0.0332542	0.039604	0.652174	0.0385965	0.0308219	0.428571	0.0278638
DLM_0839	contig1_860211_860351	0	serine/threonine-protein phosphatase PP1 catalytic subunit [EC:3.1.3.16]	K06269/K00322
DLM_0840	contig1_860431_861042	4			COG1853	R	7.49644	7.73762	7.65217	6.04211	6.11301	5.85714	7.29567	-0.0653288	0.889147	0.707311	-0.127614	0.399966	0.434267	0.0462165	0.10948	0.678466	0.0141466	0.616597	0.586353	-0.110806	0.734565	0.662204	-0.134301	0.397901	0.491834
DLM_0841	contig1_862022_861102	12	uncharacterized protein	K09824	virK	S	13.7268	13.6708	18.2174	15.0632	15.0616	29.5714	13.6331	0.313323	0.909322	0.709328	0.89042	0.0299632	0.147052	-0.00537178	0.957017	0.891881	-0.00283086	0.835113	0.642748	0.319434	0.917312	0.702008	0.90071	0.0436678	0.22494
DLM_0842	contig1_862379_862128	1					1.8171	1.73267	1.69565	1.04211	1.15411	2.14286	1.56656	-0.194793			0.957275			-0.0681089			0.144593			-0.125944			0.820141
DLM_0843	contig1_864738_862453	16	malate dehydrogenase (oxaloacetate-decarboxylating)(NADP+) [EC:1.1.1.40]	K00029	pta	C	19.3302	19.0916	14.6957	76.8842	42.8904	129.857	17.9923	-0.494023	0.019137	0.181139	0.670294	8.42366e-09	6.00212e-07	-0.0170511	0.370238	0.791486	-0.844883	1.21305e-07	9.64301e-06	-0.476233	0.0121693	0.134122	1.52264	7.2636e-10	8.2709e-08
DLM_0844	contig1_866218_864890	9	C4-dicarboxylate transporter, DctM subunit	K11690	dctQ	G	15.9762	16.0792	17.2609	17.793	18.1507	18.2143	15.6455	0.0165832	0.198408	0.485935	-0.0489979	0.666185	0.506174	0.00979882	0.795796	0.870056	0.0260298	0.0920307	0.26421	0.00752374	0.124286	0.41629	-0.0675679	0.489067	0.529046
DLM_0845	contig1_866811_866218	3	C4-dicarboxylate transporter, DctQ subunit	K11689	dctM	G	4.28029	4.35891	3.73913	4.92632	5.17123	20	4.16409	-0.289997	0.359446	0.570692	1.93866	0.435636	0.442732	0.0267919	0.936564	0.888865	0.0673133	0.429102	0.515092	-0.31605	0.318475	0.550957	1.87881	0.475968	0.524047
DLM_0846	contig1_867881_866877	11	C4-dicarboxylate-binding protein DctP	K11688	dctP	G	17.3159	17.6064	18.1304	21.7228	20.6301	19.2143	17.2337	-0.0315485	0.408552	0.592666	-0.263999	0.244672	0.363482	0.0245205	0.450849	0.806019	-0.076696	0.0336322	0.157909	-0.0553297	0.610507	0.639425	-0.179843	0.598904	0.55718
DLM_0847	contig1_868033_870327	23	two-component system, LuxR family, sensor kinase FixL [EC:2.7.13.3]	K14986/K13533	BaeS	T	27.6223	28.4381	32.6522	28.7719	30.1301	33.3571	26.9706	0.143	0.737621	0.675579	0.122156	0.37649	0.426061	0.0416365	0.765079	0.867732	0.063591	0.0592807	0.21155	0.102103	0.722655	0.66182	0.0660247	0.603228	0.557697
DLM_0848	contig1_871956_870376	18	L-aspartate oxidase [EC:1.4.3.16]	K00278	nadB	H	35.8337	35.6708	32.8696	21.7088	10.1781	2.57143	34.0201	-0.220991	0.115871	0.409381	-3.20011	6.42204e-09	4.94198e-07	-0.00636679	0.76947	0.869592	-1.09554	4.44609e-13	1.46424e-10	-0.213884	0.102889	0.386741	-2.09711	7.19716e-07	3.99256e-05
DLM_0849	contig1_872075_872263	1	OmpA-OmpF porin, OOP family	K03286/K21572			0.71734	0.844059	0.869565	0.817544	1.14726	0.785714	0.78483	0.182644			-0.140051			0.235219			0.486139			-0.0518354			-0.61873
DLM_0855	contig1_877963_880170	13	two-component system, LuxR family, sensor kinase FixL [EC:2.7.13.3]	K14986	atoS	T	31.6318	31.646	15.3913	15.014	12.3596	4.92857	29.13	-1.14534	0.00758987	0.104169	-1.7516	9.88375e-05	0.00194028	0.00135524	0.983176	0.894965	-0.283806	0.0323649	0.154476	-1.14596	0.0064561	0.0919604	-1.46033	8.67872e-05	0.0025721
DLM_0856	contig1_881160_880237	5	AraC family transcriptional regulator, L-arginine-responsive activator	K21825	COG4977	K	5.39905	5.49752	6.56522	5.34386	5.96575	9.85714	4.91176	0.187144	0.542771	0.634699	0.800527	0.0290691	0.144881	0.0266077	0.331487	0.790639	0.156136	0.0654162	0.221122	0.161276	0.611147	0.639425	0.651851	0.072395	0.276302
DLM_0857	contig1_882111_881314	3	histidine transport system ATP-binding protein [EC:7.4.2.1]	K10017/K10025	hisP	E	5.19952	5.36634	3.3913	4.72281	4.66781	7	5.05263	-0.711533	0.184054	0.470214	0.48495	0.0540461	0.201185	0.0460888	0.425978	0.802484	-0.0195851	0.945783	0.670809	-0.756882	0.181938	0.469534	0.511995	0.0407859	0.216379
DLM_0858	contig1_882932_882201	11	arginine/ornithine transport system permease protein	K10023	artM	E	10.2542	9.99505	10.7391	8.54386	8.94521	9.35714	8.83127	-0.0328404	0.529842	0.63082	0.0385504	0.897702	0.549835	-0.0361271	0.564811	0.825521	0.0630683	0.0568125	0.208195	0.00402601	0.489686	0.606366	-0.0170582	0.425164	0.500729
DLM_0859	contig1_883576_882929	6	arginine/ornithine transport system permease protein	K10024/K02029/K10016	artQ	E	4.87648	4.92079	5.13043	4.58947	4.86644	5.28571	4.42105	-0.0217538	0.289022	0.540491	0.12101	0.803613	0.534031	0.0135801	0.535927	0.820839	0.0818517	0.345706	0.479412	-0.0345945	0.233275	0.503695	0.0466178	0.937735	0.634787
DLM_0860	contig1_884450_883686	8	arginine/ornithine transport system substrate-binding protein	K10022	hisJ	ET	8.04038	7.89356	10.0435	8.4	8.68151	12.5714	7.5743	0.215517	0.580945	0.642132	0.451299	0.427414	0.440662	-0.025281	0.854591	0.878275	0.0444345	0.972192	0.675114	0.241538	0.570213	0.625966	0.414325	0.409092	0.495384
DLM_0861	contig1_885311_884547	10	arginine/ornithine transport system substrate-binding protein	K10022	hisJ	ET	9.71734	10.0792	15.7826	11.1368	12.5582	14.1429	9.93653	0.604709	0.13143	0.426076	0.261973	0.608932	0.493304	0.05328	0.200287	0.75198	0.170606	0.00013107	0.00290537	0.552168	0.207847	0.489332	0.0988273	0.33601	0.460288
DLM_0862	contig1_885832_890643	28	glutamate dehydrogenase [EC:1.4.1.2]	K15371	COG2902	E	60.3112	58.7673	51.7826	410.112	1315.59	164735	53.2399	-0.320281	0.0635896	0.320603	8.56729	1.23915e-06	4.86513e-05	-0.0368703	0.802004	0.870056	1.67902	0.387083	0.498935	-0.282672	0.0530794	0.294502	6.89573	5.71566e-09	4.75606e-07
DLM_0863	contig1_890813_891469	2	asparagine synthase (glutamine-hydrolysing) [EC:6.3.5.4]	K01953/K10126			3.25653	3.37624	3.34783	3.45965	3.40411	3.14286	3.35913	-0.0551053	0.864767	0.705293	-0.221309	0.385986	0.429059	0.052611	0.824061	0.87316	-0.0260341	0.853281	0.646137	-0.106977	0.844984	0.689364	-0.187815	0.446498	0.511379
DLM_0864	contig1_892474_891560	12			rhaT	GER	13.3682	13.6312	17.8696	14.5474	13.9247	13.2857	12.8421	0.32636	0.853318	0.703479	-0.213044	0.257358	0.373692	0.0286402	0.424496	0.802484	-0.0658022	0.0864841	0.257458	0.299384	0.75923	0.666851	-0.142826	0.433922	0.505267
DLM_0865	contig1_893444_892944	7	[ribosomal protein S5]-alanine N-acetyltransferase [EC:2.3.1.267]	K03790	rimL	J	9.57007	9.86386	9.34783	10.6281	11.1199	6.71429	9.52477	-0.13526	0.368687	0.574654	-0.757903	0.0426643	0.178433	0.0430632	0.174754	0.75172	0.0641006	0.648403	0.594819	-0.177584	0.278771	0.527399	-0.814544	0.0559879	0.255547
DLM_0867	contig1_894686_894964	0	transposase	K07483		L
DLM_0868	contig1_895024_895836	0	putative transposase	K07497		L
DLM_0869	contig1_898311_897232	15					19.677	18.9629	20.8261	19.1789	20.4281	15.2857	18.6486	-0.0152529	0.358976	0.570692	-0.415801	0.0573149	0.205782	-0.0530582	0.387689	0.799321	0.0884328	0.0827111	0.25122	0.0385446	0.429904	0.58641	-0.496774	0.0306144	0.190876
DLM_0870	contig1_899194_898433	4	DNA adenine methylase [EC:2.1.1.72]	K06223	dam	L	3.8171	4.08416	3	3.14386	3.42466	6.57143	3.80495	-0.442509	0.175671	0.464444	0.98091	0.785769	0.531169	0.0980921	0.125615	0.706319	0.120737	0.122847	0.296911	-0.539861	0.140584	0.429641	0.867633	0.911594	0.62871
DLM_0871	contig1_900542_899514	0
DLM_0872	contig1_900981_900586	2	propionate kinase [EC:2.7.2.15]	K00932/K03592			2.14252	1.91337	2	1.80351	2.19178	2.71429	1.88235	-0.21799			0.482635			-0.162128			0.281399			-0.0551222			0.208696
DLM_0873	contig1_901896_901015	3			COG4388	R	2.92162	2.98267	3.08696	3.23158	3.61644	3.07143	2.87152	-0.0155744	0.956858	0.719379	-0.156089	0.827919	0.539359	0.0303708	0.361974	0.790639	0.159644	0.463501	0.532132	-0.0452059	0.893213	0.698597	-0.308274	0.710414	0.584298
DLM_0874	contig1_902320_902138	2	alcohol-forming fatty acyl-CoA reductase [EC:1.2.1.84]	K13356/K01625			4.02375	4.59901	4.73913	4.2807	4.66781	4.28571	3.8808	0.141087	0.29839	0.545276	-0.0810716	0.700045	0.514765	0.193313	0.791305	0.870056	0.122212	0.317557	0.465429	-0.051486	0.661672	0.652033	-0.195824	0.984484	0.645431
DLM_0875	contig1_904221_903670	5			COG5005	R	5.94774	6.09901	7.69565	6.94386	7.70205	6	6.27864	0.276708	0.857325	0.703883	-0.293535	0.0390993	0.169728	0.0367637	0.833698	0.873926	0.14682	0.135703	0.311904	0.240683	0.791774	0.67469	-0.432895	0.0249288	0.173655
DLM_0876	contig1_905628_904333	10			COG2369	S	11.4109	12.0223	10.3478	11.4596	12.774	15.5714	11.2786	-0.240954	0.208158	0.495066	0.34805	0.844961	0.540465	0.0761357	0.340389	0.790639	0.154566	0.0208273	0.119556	-0.316351	0.171069	0.461326	0.200944	0.561427	0.547047
DLM_0877	contig1_907171_905618	6			COG4383	S	14.095	14.7847	14.3913	15.0702	15.7568	18.7143	13.935	-0.0649808	0.84886	0.703437	0.229684	0.544289	0.475583	0.0694468	0.0460258	0.587569	0.061597	0.804045	0.637409	-0.133688	0.721571	0.661476	0.175547	0.502028	0.533202
DLM_0878	contig1_908812_907181	3			COG4373	R	2.86936	2.99257	3.04348	2.41404	2.42123	3	2.78947	-0.0100007	0.575722	0.642132	0.230756	0.491381	0.460915	0.0611898	0.311752	0.783022	0.00160936	0.515992	0.550047	-0.0704511	0.542706	0.620612	0.236606	0.491026	0.529391
DLM_0879	contig1_909381_908812	0
DLM_0880	contig1_909697_909383	5					7.52732	7.33416	10.8696	8.35088	9.11301	5.57143	7.31889	0.435241	0.0500969	0.289842	-0.682829	0.161644	0.321921	-0.0378754	0.906238	0.888487	0.123028	0.153522	0.331209	0.473856	0.0464742	0.276767	-0.798398	0.162254	0.372649
DLM_0881	contig1_910068_909694	0
DLM_0882	contig1_910464_910264	0	3-phosphoshikimate 1-carboxyvinyltransferase [EC:2.5.1.19]	K00800/K01879
DLM_0883	contig1_911069_910461	2	zeaxanthin glucosyltransferase [EC:2.4.1.276]	K14596			8.00713	7.9802	10.2609	8.92281	9.4589	12.1429	7.55573	0.262803	0.861188	0.704713	0.361778	0.0668683	0.225377	-0.00432892	0.778829	0.870056	0.0814896	0.909011	0.664244	0.267871	0.859142	0.691786	0.287749	0.232265	0.42121
DLM_0884	contig1_911308_911066	0	cullin 4	K10609/K06902
DLM_0885	contig1_911995_911474	2	N-acetylmuramoyl-L-alanine amidase [EC:3.5.1.28]	K01447	ampD	V	2.2304	2.37129	2.08696	2.18246	2.18151	1.5	2.14241	-0.190898	0.78731	0.687771	-0.62375	0.0027643	0.0305636	0.0888965	0.0930161	0.660744	-0.0033135	0.964243	0.673387	-0.279055	0.737583	0.662204	-0.612977	0.20529	0.406295
DLM_0886	contig1_913082_914239	11	interleukin 18 receptor accessory protein	K05174			7.27316	7.34158	8.82609	7.79298	7.83219	8.64286	7.05263	0.178017	0.986426	0.725742	0.0555776	0.862639	0.542143	0.0120615	0.321714	0.784804	0.00396069	0.746717	0.624354	0.171771	0.560615	0.624663	0.0612898	0.902773	0.627141
DLM_0887	contig1_915293_916498	3	secreted effector protein PipB2	K15352	COG1357	S	2.91211	2.76733	5.21739	3.25965	3.24658	3.57143	2.94892	0.746268	0.193784	0.481625	0.0490246	0.908812	0.552929	-0.0730428	0.805934	0.871288	-0.00848383	0.617661	0.586629	0.820051	0.144206	0.43126	0.0649682	0.869913	0.620692
DLM_0888	contig1_917599_917138	4	type IV pilus assembly protein PilC	K02653			6.1829	5.92327	6.17391	5.32982	5.2911	6.42857	5.05418	-0.104751	0.517505	0.628127	0.163802	0.459341	0.449478	-0.0627128	0.745973	0.864953	-0.0205963	0.392283	0.500691	-0.0421325	0.564826	0.624898	0.191858	0.446301	0.511379
DLM_0889	contig1_918012_917596	2			COG4382	S	8.84323	9.16337	11.087	8.00351	8.34932	9.85714	8.68266	0.231225	0.633993	0.656013	0.217777	0.382719	0.42869	0.0518352	0.264811	0.764797	0.0583394	0.689472	0.60945	0.180129	0.612634	0.639442	0.166897	0.451302	0.514378
DLM_0890	contig1_918442_918167	0	DNA-binding protein HU-beta	K03530		L
DLM_0891	contig1_919121_918492	3					2.93824	2.79208	4	3.5614	3.75342	2.21429	2.72291	0.350053	0.23425	0.508822	-0.768364	0.0799478	0.244137	-0.0730825	0.894	0.887141	0.0730758	0.151257	0.330478	0.423875	0.0998431	0.382976	-0.833981	0.0759937	0.282266
DLM_0892	contig1_919438_919121	2	clathrin light chain B	K04645/K02035			6.52019	6.10891	2.78261	4.92982	5.39041	6.14286	5.39009	-1.32347	0.936362	0.714601	0.199912			-0.0934678	0.317462	0.784668	0.126173	0.421219	0.512663	-1.30827			0.1159	0.437011	0.507168
DLM_0893	contig1_919694_919422	0				K
DLM_0894	contig1_920029_919715	2	pyridinium-3,5-biscarboxylic acid mononucleotide sulfurtransferase [EC:4.4.1.37]	K06864			0.387173	0.438119	0.217391	0.529825	0.476027	0.428571	0.473684	-1.21376			-0.622822			0.190057			-0.138621			-1.40308			-0.476741
DLM_0895	contig1_920345_920031	1	protein transport protein SEC31	K14005			3.2304	3.52723	3.17391	3.24912	3.84932	14.4286	3.25387	-0.120445			2.06805			0.127351			0.241866			-0.247057			1.83364
DLM_0896	contig1_920853_920335	4					6.08789	6.39356	6	6.25263	5.98973	8.28571	5.83437	-0.115972	0.582535	0.642132	0.323403	0.970801	0.567919	0.0712101	0.974708	0.892648	-0.0646593	0.280132	0.441845	-0.186443	0.694237	0.655057	0.395522	0.904888	0.627464
DLM_0897	contig1_921680_920967	5			COG2842	R	9.71734	9.91832	9.21739	9.54035	10.2192	12.7857	9.14087	-0.177665	0.428706	0.601677	0.332107	0.403284	0.434958	0.0289767	0.615417	0.834688	0.0960425	0.0385147	0.173746	-0.205902	0.432299	0.587432	0.243524	0.637385	0.567947
DLM_0898	contig1_922232_921705	3	putative transposase	K07497			1.99525	2.00743	3.04348	2.2386	2.08562	2.5	1.96285	0.514159	0.35725	0.570692	0.0765736	0.710927	0.516506	0.00930855	0.857518	0.879923	-0.104806	0.517081	0.550047	0.505589	0.427228	0.58641	0.18884	0.871323	0.620711
DLM_0899	contig1_923816_922314	11	putative transposase	K07497	tra5	L	17.4299	18.1436	20.0435	18.8702	18.274	13.0714	17.0015	0.102858	0.468327	0.615088	-0.625889	0.0538768	0.201185	0.0576306	0.327127	0.78744	-0.0487516	0.0364093	0.167202	0.0459672	0.406091	0.585667	-0.569677	0.0658996	0.271685
DLM_0900	contig1_923962_923813	0	[histone H3]-lysine9 N-trimethyltransferase SUV39H [EC:2.1.1.355]	K11419
DLM_0901	contig1_925435_925581	1			COG2932	K	1.64371	1.81188	2.95652	1.97895	2.11986	1.42857	1.87616	0.751956			-0.55292			0.141068			0.096552			0.611627			-0.642012
DLM_0902	contig1_925917_926315	1	tubulin polyglutamylase TTLL7 [EC:6.-.-.-]	K16583/K02884			0.453682	0.618812	0.695652	0.568421	0.616438	0.214286	0.547988	0.521692			-1.49018			0.448351			0.114311			0.0740802			-1.59704
DLM_0903	contig1_927188_926379	6	serine/threonine-protein kinase HipA [EC:2.7.11.1]	K07154	hipA	R	6.26128	6.12129	5.82609	7.1193	7.43493	7.78571	6.29412	-0.206992	0.756448	0.680649	0.0344604	0.306943	0.393027	-0.0305203	0.206471	0.75198	0.0593264	0.533114	0.555984	-0.175732	0.576662	0.627378	-0.0174063	0.335951	0.460288
DLM_0904	contig1_928425_928279	2	AP-1 complex subunit beta-1	K12392			2.44893	2.37871	1.34783	2.17544	2.34247	2.57143	2.34056	-0.998209			0.122523			-0.0433577			0.106586			-0.954112			0.0233965
DLM_0905	contig1_928833_928720	0	MFS transporter, OCT family, solute carrier family 22 (organic anion transporter), member 7	K08204/K08223
DLM_0906	contig1_933130_931040	4			nlpD	M	3.2304	3.2104	4.52174	2.81404	2.74315	4.85714	3.18576	0.39017	0.747298	0.679512	0.73088	0.304614	0.392341	-0.00843221	0.356441	0.790639	-0.0394923	0.270439	0.437223	0.399341	0.952502	0.708188	0.748411	0.302984	0.452898
DLM_0907	contig1_933406_933143	0	type VI secretion system secreted protein VgrG	K11904		S
DLM_0908	contig1_934310_933387	2	type VI secretion system secreted protein VgrG	K11904	vgrG	S	0.629454	0.633663	0.695652	0.694737	0.732877	0.142857	0.626935	0.0492725	0.466993	0.614971	-3.16993			0.0101474	0.614721	0.834602	0.0744181	0.357657	0.485009	0.0398645	0.571299	0.625966	-3.21371
DLM_0909	contig1_937324_936308	6			araC	K	3.78385	3.83416	4.86957	3.58596	3.7774	6.57143	3.86687	0.0633158	0.874106	0.705767	0.766452	0.106387	0.273274	0.0167349	0.910991	0.888487	0.0768025	0.610647	0.58415	0.0473203	0.888822	0.697885	0.664658	0.312694	0.456213
DLM_0910	contig1_937609_938358	1	electron transfer flavoprotein beta subunit	K03521	fixA	C	1.16152	1.17822	1.13043	1.26667	1.23973	1.5	1.17957	-0.13413			0.161166			0.0211231			-0.0337014			-0.154514			0.202327
DLM_0911	contig1_938362_939294	0	electron transfer flavoprotein alpha subunit	K03522		C
DLM_0912	contig1_939649_940779	8	acyl-CoA dehydrogenase [EC:1.3.99.-]	K06446	caiA	I	7.68646	7.5495	8.6087	8.2807	9.22945	8.5	7.54644	0.0565124	0.546338	0.634699	-0.367565	0.131939	0.301579	-0.025096	0.978906	0.89401	0.144968	0.0226566	0.124656	0.0823478	0.543226	0.620612	-0.201428	0.893695	0.626503
DLM_0913	contig1_940776_942149	10	butyryl-CoA dehydrogenase [EC:1.3.8.1]	K00248	caiA	I	13.9644	13.3614	12.6957	12.8737	12.9486	12.5714	13.0124	-0.236622	0.0708126	0.333777	-0.123289	0.387122	0.42919	-0.0632155	0.122271	0.697817	0.00689273	0.27224	0.4376	-0.172667	0.101454	0.384007	-0.122722	0.355967	0.469179
DLM_0914	contig1_942221_942931	8					6.42518	6.40594	8.82609	6.66316	6.64726	8.5	5.84211	0.363044	0.343317	0.568114	0.268497	0.481902	0.454684	-0.00379501	0.697631	0.852622	-0.00613208	0.827412	0.640233	0.367578	0.343795	0.560397	0.282089	0.50797	0.535172
DLM_0915	contig1_943094_944557	19	coniferyl-aldehyde dehydrogenase [EC:1.2.1.68]	K00154	putA	C	25.6342	25.3391	30.2609	26.3544	25.9349	34.5	23.8824	0.142717	0.232033	0.508631	0.303572	0.541052	0.475385	-0.0160541	0.709845	0.855067	-0.0258261	0.280427	0.441845	0.15951	0.192633	0.47826	0.336858	0.463988	0.519728
DLM_0916	contig1_944653_944934	4	cytochrome c peroxidase [EC:1.11.1.5]	K00428	mauG	P	2.56295	2.80198	3.82609	2.87719	2.85274	3.57143	2.64861	0.483074	0.359425	0.570692	0.229079	0.507518	0.467391	0.129175	0.212794	0.753814	-0.0149997	0.599357	0.578724	0.354638	0.558198	0.624663	0.251539	0.181157	0.392148
DLM_0917	contig1_944931_945071	3	cytochrome c peroxidase [EC:1.11.1.5]	K00428			4.10689	4.44307	4.82609	4.07719	4.2363	2.07143	3.94582	0.137815	0.847113	0.703343	-1.05971	0.0909737	0.255772	0.114042	0.0361619	0.55779	0.0525431	0.746893	0.624354	0.0245122	0.919149	0.702008	-1.10479	0.0719538	0.276302
DLM_0918	contig1_946973_945294	7	ATP-binding cassette, subfamily F, member 3	K06158	uup	R	19.4371	20.151	26.7826	19.9649	21.7055	19.7857	18.6207	0.367493	0.0578965	0.308504	-0.0957675	0.266913	0.378702	0.0525721	0.506842	0.81553	0.117907	0.0196	0.115561	0.315661	0.0912796	0.371888	-0.206215	0.169402	0.38177
DLM_0919	contig1_947853_947449	3					2.24941	2.09901	1.52174	1.93333	2.0137	2.92857	1.94272	-0.692999	0.159617	0.459477	0.488599	0.0616423	0.216671	-0.100198	0.574187	0.826512	0.0541002	0.392586	0.500691	-0.592062	0.0906797	0.371688	0.441959	0.106023	0.32172
DLM_0920	contig1_947988_948830	7	LysR family transcriptional regulator, glycine cleavage system transcriptional activator	K03566	lysR	K	3.70071	3.60644	6.08696	4.13684	4.33904	4.64286	3.47678	0.609593	0.841761	0.701361	-0.00333186	0.696619	0.51348	-0.0372147	0.898359	0.887141	0.0619252	0.331507	0.472602	0.647547	0.85292	0.69073	-0.0109274	0.882769	0.624138
DLM_0921	contig1_949936_948896	4	alcohol dehydrogenase [EC:1.1.1.1]	K00001	adhP	R	9.92637	10.3515	11.913	10.4421	10.9932	11	9.32198	0.168211	0.42962	0.601677	-0.00766904	0.466255	0.449521	0.0610313	0.926896	0.888487	0.0715065	0.13629	0.31294	0.107919	0.428707	0.58641	-0.0717158	0.250264	0.42877
DLM_0922	contig1_950072_950557	6	Lrp/AsnC family transcriptional regulator, leucine-responsive regulatory protein	K03719	lrp	K	5.4038	5.32178	8	5.94035	6.53767	11.3571	5.05573	0.435096	0.871876	0.705767	0.844823	0.204052	0.346175	-0.0197385	0.676233	0.851626	0.136492	0.0345178	0.160433	0.455574	0.895538	0.698903	0.715791	0.32505	0.459673
DLM_0923	contig1_951344_950781	3			araC	K	3.01188	2.85396	2.86957	2.78246	2.71575	5.28571	2.67957	-0.164824	0.83957	0.700256	0.84298	0.051187	0.198539	-0.0771663	0.325644	0.786395	-0.0376923	0.107238	0.281446	-0.0869182	0.950972	0.708132	0.888132	0.0419328	0.219133
DLM_0924	contig1_952007_951582	6			COG1881	R	4.27078	4.2797	7.95652	4.93333	5.2226	4.5	4.40402	0.802644	0.194808	0.483199	-0.215398	0.21478	0.35166	0.00354081	0.577966	0.826512	0.0795204	0.470467	0.534012	0.799842	0.198449	0.482401	-0.287458	0.118103	0.331406
DLM_0925	contig1_953303_952416	17				T	32.4632	33.6213	35.4783	33.4807	34.4247	43.4286	31.8003	0.0292183	0.830109	0.698578	0.269848	0.806741	0.534448	0.051305	0.611386	0.832555	0.0373235	0.27959	0.441845	-0.0212307	0.791342	0.67469	0.239984	0.941042	0.635436
DLM_0926	contig1_953466_954332	12	3-oxoacyl-[acyl-carrier protein] reductase [EC:1.1.1.100]	K00059	fabG	IQR	14.3872	14.9901	13.0435	14.8877	14.9281	20.7857	13.4536	-0.249041	0.352051	0.570692	0.389551	0.624521	0.4973	0.0568921	0.752155	0.864953	0.00303504	0.796217	0.636932	-0.305194	0.355048	0.563452	0.393976	0.666792	0.57474
DLM_0927	contig1_954329_955108	6			fabG	IQR	9.06176	9.52228	6.13043	8.63158	9.06164	9.64286	9.06966	-0.67827	0.177313	0.464444	0.0584784	0.714955	0.518252	0.0705542	0.276575	0.774403	0.0682152	0.591213	0.575903	-0.748085	0.172472	0.461326	-0.00227705	0.806987	0.606117
DLM_0928	contig1_955569_956120	2					2.23278	2.11634	1.91304	2.11579	2.36986	1.35714	2.1935	-0.317964	0.490522	0.620528	-0.723383	0.77088	0.528161	-0.0767404	0.154512	0.733786	0.160922	0.322574	0.467811	-0.240485	0.506445	0.609359	-0.876845	0.720024	0.585155
DLM_0929	contig1_956207_957220	7	uncharacterized protein	K06889	dAP2	E	5.12589	5.39109	7.69565	6.46667	6.50342	6.07143	5.06966	0.48642	0.829134	0.698578	-0.188469	0.452669	0.447514	0.0759891	0.254874	0.764797	0.00632162	0.837928	0.643234	0.41117	0.530953	0.61952	-0.187331	0.454195	0.515554
DLM_0930	contig1_957686_957183	3	putative transposase	K07497	tra5	L	3.04988	3.23762	3.30435	3.22807	3.18151	2.35714	2.94582	0.0206191	0.770508	0.682459	-0.536393	0.0878479	0.252246	0.0867133	0.0670259	0.624767	-0.0236476	0.531818	0.555825	-0.0653549	0.913544	0.701911	-0.505285	0.133932	0.352505
DLM_0931	contig1_958178_957990	1					0.615202	0.628713	0.652174	0.196491	0.119863	0.285714	0.605263	-0.0107966			0.457348			0.0318724			-0.715764			-0.0419296			1.18057
DLM_0932	contig1_960015_962168	25	iron complex outermembrane recepter protein	K02014	cirA	P	37.8527	37.5025	40.6087	38.8772	39.9418	34.2143	34.8978	0.000918942	0.494278	0.620528	-0.276614	0.861316	0.542143	-0.0123305	0.348389	0.790639	0.0375936	0.813546	0.639337	0.0139888	0.567247	0.625603	-0.370479	0.144634	0.360261
DLM_0933	contig1_962217_963074	3	uncharacterized protein	K07017	COG2819	R	6.51306	6.67574	5.95652	6.46667	6.59247	5.85714	6.09752	-0.22386	0.343155	0.568114	-0.225585	0.80945	0.534653	0.0361229	0.611303	0.832555	0.0251101	0.471799	0.534021	-0.259243	0.317267	0.550957	-0.243235	0.890065	0.62639
DLM_0934	contig1_963088_963372	4	Na+-translocating ferredoxin:NAD+ oxidoreductase subunit A	K03617/K07234			6.14727	6.26238	5.82609	5.68772	6.29452	5.78571	5.68111	-0.17987	0.849596	0.703437	-0.0742559	0.439967	0.444463	0.0272189	0.425222	0.802484	0.142985	0.120289	0.294378	-0.206349	0.718833	0.659711	-0.209781	0.371595	0.477968
DLM_0935	contig1_963372_963662	1					1.2114	1.04455	0.913043	1.38947	1.39384	2.14286	1.08824	-0.502915			0.542237			-0.213258			0.00183607			-0.288917			0.547861
DLM_0936	contig1_963659_965236	18			piuB	S	37.038	37.5248	34.5217	36.5123	37.4623	39.1429	36.1904	-0.196495	0.119246	0.411092	0.0176073	0.202855	0.344998	0.0193672	0.700771	0.853753	0.034373	0.405362	0.507233	-0.215122	0.0957897	0.378147	-0.00930589	0.159781	0.371305
DLM_0937	contig1_966091_965345	2	chemotaxis protein CheZ	K03414	cheZ	NT	1.58907	1.64109	1.43478	1.92281	1.90411	1.64286	1.66254	-0.242347	0.560222	0.636768	-0.309767	0.398486	0.433998	0.0469986	0.914302	0.888487	-0.0167833	0.586047	0.574391	-0.288606	0.5	0.609359	-0.285524	0.37792	0.480344
DLM_0938	contig1_966533_966144	4	two-component system, chemotaxis family, chemotaxis protein CheY	K03413	cheY	T	6.99762	7.15347	11.4348	7.65263	7.74658	6.42857	6.73839	0.613498	0.213246	0.496407	-0.334218	0.168853	0.325823	0.032308	0.178229	0.75172	0.0149169	0.352578	0.483423	0.58193	0.40255	0.585308	-0.341675	0.312578	0.456213
DLM_0939	contig1_967551_966607	0	two-component system, chemotaxis family, chemotaxis protein CheV	K03415		T
DLM_0940	contig1_968537_967587	0	two-component system, chemotaxis family, chemotaxis protein CheV	K03415		T
DLM_0941	contig1_969338_968889	6	tenascin	K06252/K02786			11.6532	11.745	13	12.1053	13.363	11.2857	11.2895	0.0627912	0.577381	0.642132	-0.183897	0.195754	0.340694	0.0118568	0.531998	0.820839	0.139925	0.0170244	0.10301	0.0516738	0.549526	0.622553	-0.316362	0.107404	0.323015
DLM_0942	contig1_969626_971659	12	diguanylate cyclase [EC:2.7.7.65]	K21023	atoS	T	20.1306	20.2871	25.3913	20.6035	22.2021	19.6429	19.6037	0.238327	0.977423	0.723456	-0.155918	0.260183	0.376059	0.0120258	0.84495	0.875072	0.105655	0.0854368	0.25572	0.22704	0.9969	0.718287	-0.254113	0.211287	0.406884
DLM_0943	contig1_972501_971686	4	ethanolamine ammonia-lyase small subunit [EC:4.3.1.7]	K03736	eutC	E	4.40143	3.87376	5.6087	5.65263	5.5411	4.92857	4.94272	0.251281	0.0333637	0.232179	-0.29709	0.542002	0.475385	-0.183291	0.419464	0.802484	-0.0314177	0.450112	0.525193	0.435311	0.0317341	0.226596	-0.258213	0.60925	0.559051
DLM_0944	contig1_973880_972498	8	ethanolamine ammonia-lyase large subunit [EC:4.3.1.7]	K03735	eutB	E	7.37292	7.41337	9.69565	8.48772	8.88356	8.71429	7.67492	0.289902	0.453102	0.610313	-0.0554353	0.376655	0.426061	0.00928673	0.521055	0.819807	0.0592545	0.229065	0.4046	0.281355	0.509461	0.609801	-0.10723	0.19156	0.402173
DLM_0945	contig1_975334_973919	12	ethanolamine permease	K16238	potE	E	23.4371	22.6188	34.1739	24.4105	24.5856	23.7143	21.0124	0.449111	0.102046	0.39689	-0.124507	0.4307	0.442154	-0.0507371	0.276294	0.774403	0.00762529	0.603776	0.580959	0.500587	0.0709937	0.338249	-0.124672	0.506719	0.535024
DLM_0946	contig1_975715_976689	3	AraC family transcriptional regulator, ethanolamine operon transcriptional activator	K04033	araC	K	4.2209	4.56188	4.65217	4.46316	4.2637	3.57143	3.75542	0.0453601	0.720227	0.66917	-0.404324	0.306844	0.393027	0.112608	0.814739	0.872476	-0.0686452	0.583026	0.573162	-0.0665089	0.919715	0.702008	-0.328219	0.24696	0.428279
DLM_0947	contig1_978166_976697	14			aRO8	KE	10.2827	10.5644	13.5217	10.2877	10.6712	11.3571	9.9644	0.294771	0.684673	0.662516	0.0436241	0.557896	0.47773	0.0404816	0.365296	0.790639	0.0497706	0.876128	0.654021	0.255028	0.779369	0.673316	0.00131333	0.573131	0.549142
DLM_0948	contig1_978395_979015	7			rhtB	E	9.10926	8.19802	11.3043	8.52982	8.66096	8	8.04334	0.213177	0.462142	0.612634	-0.187622	0.118257	0.287319	-0.15014	0.00796677	0.410741	0.018206	0.482448	0.539437	0.364057	0.718631	0.659711	-0.198368	0.134556	0.352968
DLM_0949	contig1_979119_979664	3			pncA	Q	5.23278	5.2896	3.47826	4.54035	4.95548	4.71429	4.84985	-0.701042	0.164336	0.459949	-0.0472022	0.547275	0.475583	0.015397	0.873503	0.884708	0.124888	0.85662	0.647047	-0.715699	0.196345	0.480909	-0.164631	0.415429	0.496013
DLM_0950	contig1_979725_980633	5	O-acetylserine/cysteine efflux transporter	K15268	rhaT	GER	7.3943	6.93317	8.34783	6.92632	7.22603	5.21429	6.18266	0.0799937	0.661771	0.660584	-0.492378	0.156308	0.319211	-0.0923676	0.067932	0.624767	0.0584287	0.122869	0.296911	0.173101	0.868185	0.692648	-0.543347	0.112761	0.325329
DLM_0951	contig1_980623_981546	5			COG4977	K	5.57245	5.47772	8.04348	5.6386	5.66096	5.85714	5.22755	0.425614	0.437691	0.605218	-0.147627	0.463392	0.449521	-0.0206864	0.561683	0.825521	0.00151864	0.79703	0.636932	0.44704	0.36693	0.570685	-0.141686	0.507135	0.535024
DLM_0952	contig1_981638_982300	9	outer membrane protein FlgP	K09860	COG3018	S	15.7553	14.4728	14.6087	16.6456	17.2945	11.8571	14.0248	-0.214988	0.33209	0.562928	-0.59724	0.0592487	0.211083	-0.12248	0.000948183	0.240807	0.0522749	0.736376	0.623601	-0.0917685	0.459233	0.597175	-0.642055	0.0810639	0.288455
DLM_0953	contig1_982339_983595	9					11.4181	11.1213	13.1739	13.0175	12.9966	13.7857	10.2601	0.111374	0.771926	0.682459	-4.3208e-05	0.154031	0.318491	-0.0374618	0.158719	0.735094	-0.00501159	0.635568	0.590618	0.149575	0.881459	0.695887	0.0124281	0.176452	0.386222
DLM_0954	contig1_984132_983650	7	diamine N-acetyltransferase [EC:2.3.1.57]	K00657	rimI	R	6.00713	5.72525	5.13043	6.25263	6.35959	8.28571	5.75232	-0.392732	0.393985	0.583462	0.303874	0.584852	0.486823	-0.0692871	0.532383	0.820839	0.0268632	0.203945	0.380394	-0.322706	0.321984	0.553856	0.288656	0.440447	0.507944
DLM_0955	contig1_985092_984226	8	serine-type D-Ala-D-Ala endopeptidase (penicillin-binding protein 7) [EC:3.4.21.-]	K07262	dacC	M	10.1876	10.0594	13.7826	10.2491	10.9349	22.2857	10.4861	0.340181	0.456089	0.611227	1.03768	0.276412	0.381746	-0.0154608	0.261897	0.764797	0.0915907	0.0387236	0.173746	0.356381	0.413544	0.58641	0.953548	0.336208	0.460288
DLM_0956	contig1_985300_987339	19	excinuclease ABC subunit B	K03702	uvrB	L	28.9311	29.5842	29.0435	28.214	24.2089	41.4286	26.4241	-0.0894012	0.35732	0.570692	0.471453	0.624293	0.4973	0.0327339	0.481	0.811171	-0.223561	2.38869e-05	0.000705987	-0.121396	0.282239	0.528067	0.702474	0.143371	0.359506
DLM_0957	contig1_988571_987591	4	solute carrier family 10 (sodium/bile acid cotransporter), member 7	K14347	COG0385	R	5.38955	5.24505	4.95652	4.31228	4.84247	5.78571	4.66254	-0.21583	0.309824	0.550653	0.341284	0.55431	0.476711	-0.0386771	0.498092	0.813884	0.164605	0.137576	0.314108	-0.176413	0.310336	0.548145	0.184139	0.716948	0.585155
DLM_0958	contig1_988669_989607	5	LysR family transcriptional regulator, carnitine catabolism transcriptional activator	K17737	lysR	K	10.1544	10.1584	12.087	11.9649	12.1062	9.28571	9.5387	0.15183	0.444425	0.606079	-0.45454	0.165122	0.322549	0.0014258	0.888243	0.885318	0.0189239	0.842283	0.644881	0.151143	0.403362	0.585504	-0.466004	0.167072	0.377662
DLM_0959	contig1_989576_990316	4					3.7981	3.90594	4.69565	4.72632	5.12329	5.92857	3.85139	0.199439	0.934684	0.714448	0.228865	0.877834	0.544426	0.0372329	0.503057	0.815487	0.111949	0.437013	0.519308	0.162946	0.990192	0.717705	0.124375	0.971461	0.642153
DLM_0960	contig1_990641_990988	4	uncharacterized protein	K06940	COG0727	R	2.91686	2.79455	2.56522	2.97193	2.88014	3.64286	2.9613	-0.301464	0.546179	0.634699	0.184046	0.741738	0.523847	-0.0641437	0.419238	0.802484	-0.0479606	0.243489	0.41736	-0.236581	0.640997	0.648375	0.239466	0.676403	0.576921
DLM_0961	contig1_991344_993533	20	methyl-accepting chemotaxis protein	K03406	tar	NT	20.5724	21.2302	20.3478	20.4	20.2123	28.5714	20.2012	-0.121657	0.0282155	0.209955	0.396857	0.856053	0.541389	0.0462607	0.47715	0.809932	-0.0169337	0.130378	0.304967	-0.167145	0.0298669	0.219968	0.42125	0.90001	0.627141
DLM_0962	contig1_993684_997883	30	diguanylate cyclase [EC:2.7.7.65]	K21023	COG5001	T	41.7886	42.2822	55.4783	46.3649	47.4692	39.7857	40.2136	0.311326	0.123286	0.415096	-0.326171	0.000455218	0.00712005	0.0176979	0.409233	0.802484	0.030896	0.765885	0.62878	0.294368	0.16777	0.456687	-0.349607	0.000130049	0.00338988
DLM_0963	contig1_997945_998682	12	polar amino acid transport system substrate-binding protein	K02030	hisJ	ET	24.4228	24.3762	21.1739	25.7228	26.3082	34.4286	22.7585	-0.304765	0.0887519	0.3748	0.325512	0.420922	0.439384	-0.00231518	0.481445	0.811171	0.0312222	0.151047	0.330371	-0.301711	0.0697874	0.337863	0.30175	0.377416	0.480344
DLM_0964	contig1_998775_999773	8	23S rRNA (adenine1618-N6)-methyltransferase [EC:2.1.1.181]	K06970	COG3129	R	15.0261	14.2178	15.5217	16.4982	17.3014	22.4286	13.3452	-0.0510826	0.925976	0.713087	0.356277	0.962264	0.565827	-0.0788548	0.0286721	0.55779	0.0656446	0.953119	0.67271	0.0285116	0.766147	0.668716	0.298092	0.933251	0.633948
DLM_0965	contig1_999932_1000357	5	protein-tyrosine phosphatase [EC:3.1.3.48]	K01104	wzb	T	8.18527	8.69307	7.13043	7.42456	8.25685	8.21429	7.68576	-0.294034	0.259884	0.524108	0.0630694	0.523505	0.470127	0.0873661	0.0318953	0.55779	0.1506	0.407274	0.507735	-0.380661	0.202223	0.486201	-0.0800706	0.423151	0.499838
DLM_0966	contig1_1000413_1001129	4	two-component system, chemotaxis family, protein-glutamate methylesterase/glutaminase [EC:3.1.1.61 3.5.1.44]	K03412	cheB	NT	11.5416	13.1856	1.73913	57.0246	28.7945	8.71429	11.7322	-2.82539	0.00257983	0.050987	-2.79289	0.0039158	0.0411659	0.19266	0.0608609	0.622414	-0.988475	0.000187652	0.00377102	-3.01732	0.00188827	0.0380107	-1.79695	0.0125803	0.116808
DLM_0967	contig1_1001139_1002512	7	two-component system, response regulator FlrC	K10943	atoC	T	13.0499	14.2649	1.04348	71.786	36.1267	9	12.8947	-3.80043	0.000337574	0.0108307	-3.07846	0.177171	0.328835	0.128984	0.186056	0.75198	-0.99352	5.65322e-07	3.4296e-05	-3.92868	0.000292399	0.00901519	-2.07768	0.306072	0.453073
DLM_0968	contig1_1002515_1002835	5	flagellar hook-basal body complex protein FliE	K02408	fliE	NU	5.5867	6.06931	0.478261	73.1018	36.2192	5.14286	6.26161	-3.64112	3.83701e-05	0.00220446	-3.91202	1.24415e-05	0.000337118	0.120067	0.223696	0.753814	-1.01584	1.00398e-05	0.000361639	-3.76045	7.0732e-05	0.0033781	-2.88873	2.12974e-05	0.000808364
DLM_0969	contig1_1002898_1004658	13	flagellar M-ring protein FliF	K02409	fliF	NU	14.4751	15.9183	1.82609	68.1439	32.5068	17.3571	14.339	-3.29867	0.000213906	0.00771498	-2.06124	1.65904e-05	0.000419964	0.137899	0.0896946	0.652766	-1.07016	1.87811e-07	1.44322e-05	-3.43452	0.000185854	0.00707324	-0.983626	0.000168875	0.00424837
DLM_0970	contig1_1004651_1005649	7	flagellar motor switch protein FliG	K02410	fliG	N	6.88361	6.90594	0.521739	30.8982	14.2192	6.42857	6.45201	-3.81676	0.000261822	0.00898361	-2.34771	0.00223772	0.02625	0.00520349	0.495086	0.813884	-1.12237	5.89127e-08	5.22357e-06	-3.82122	0.000276452	0.00874491	-1.21788	0.0327608	0.197982
DLM_0971	contig1_1005639_1006436	5	flagellar assembly protein FliH	K02411	fliH	NU	9.44656	10.0223	2.13043	48.3509	23.6884	4.35714	9.05728	-2.27302	0.021325	0.189122	-3.57775	0.000796923	0.0117935	0.0848179	0.0492216	0.59764	-1.03152	1.32566e-05	0.000446906	-2.3571	0.021274	0.187943	-2.53877	0.00259489	0.0374338
DLM_0972	contig1_1006420_1007811	7	flagellum-specific ATP synthase [EC:7.4.2.8]	K02412	fliI	NU	14.962	15.8292	2.3913	67.2	29.7671	8.07143	14.7136	-2.74043	0.00112834	0.0260515	-3.14033	0.000102649	0.00199475	0.0818175	0.415028	0.802484	-1.17743	1.55736e-05	0.000491812	-2.8215	0.00122821	0.0282224	-1.95544	0.000648156	0.013229
DLM_0973	contig1_1007824_1008273	1	flagellar protein FliJ	K02413	fliJ	NUO	0.232779	0.321782	0.0434783	1.84211	0.883562	0.0714286	0.339009	-2.51559			-4.77147			0.467654			-1.06264			-2.9825			-3.70137
DLM_0974	contig1_1009321_1008281	6	iron(III) transport system ATP-binding protein [EC:7.2.2.7]	K02010/K10822	potA	E	5.85036	6.18069	8.95652	5.88421	5.92466	5.28571	5.95511	0.519421	0.380685	0.580659	-0.23751	0.123646	0.293672	0.0797752	0.988566	0.895841	0.00719706	0.601536	0.579497	0.440385	0.404325	0.585667	-0.237248	0.230942	0.419496
DLM_0975	contig1_1010889_1009318	14	iron(III) transport system permease protein	K02011	thiP	P	13.3492	13.1807	11.0435	14.7649	14.4589	14.0714	15.1579	-0.368549	0.0904872	0.378249	-0.152164	0.224849	0.35472	-0.0177926	0.595009	0.830762	-0.0329004	0.29076	0.44776	-0.350017	0.0851446	0.363839	-0.111804	0.294177	0.450742
DLM_0976	contig1_1011943_1010930	9	iron(III) transport system substrate-binding protein	K02012	afuA	P	10.4466	10.4975	12.3478	11.3895	11.4452	12.2857	9.66873	0.146236	0.762309	0.681023	0.0265207	0.847037	0.540465	0.00755284	0.205354	0.75198	0.00435644	0.448655	0.525193	0.139423	0.659075	0.651942	0.029624	0.724102	0.585644
DLM_0977	contig1_1012152_1013108	8	flagellar hook-length control protein FliK	K02414	fliK	N	7.38955	8.25	2	32.7719	21.6986	6.07143	7.62229	-2.01033	0.00141857	0.0315591	-2.53141	0.000977227	0.0136234	0.160429	0.0587245	0.617302	-0.597453	2.79697e-05	0.000805992	-2.17002	0.000720726	0.0190814	-1.9265	0.00315054	0.0423364
DLM_0978	contig1_1013214_1013741	3	flagellar protein FliL	K02415	fliL	N	3.60808	3.26733	0.26087	18.8175	8.09932	2.42857	3.2322	-3.88482	0.00743593	0.104169	-3.03666	0.0169672	0.104082	-0.142588	0.447709	0.804206	-1.21889	0.00286933	0.0302818	-3.7415	0.00439729	0.0700036	-1.81031	0.0517945	0.245932
DLM_0979	contig1_1013745_1014749	7	flagellar motor switch protein FliM	K02416	fliM	N	7.55582	8.5495	0.565217	44.0175	20.8356	4.42857	7.63467	-3.8357	0.000147261	0.00596396	-3.39593	4.81147e-05	0.00107634	0.178784	0.00290067	0.334217	-1.08171	1.38896e-09	2.28715e-07	-4.01375	0.000105614	0.00459368	-2.30675	0.000266266	0.00619423
DLM_0980	contig1_1014746_1015192	3	flagellar motor switch protein FliN	K02417	fliN	NU	1.68171	1.77723	0.217391	9.56491	5.33904	0.642857	1.83437	-3.04656	0.0195779	0.182514	-3.97794	0.0317121	0.152142	0.0802304	0.285808	0.774403	-0.843857	0.0144929	0.0943808	-3.12605	0.0114075	0.129839	-3.12662	0.0648834	0.270249
DLM_0981	contig1_1015258_1015650	3	flagellar protein FliO/FliZ	K02418	fliO	N	2.30641	2.40842	0.478261	13.9088	7.14384	0.642857	2.48297	-2.36477	0.0574317	0.307771	-4.51811	0.0161303	0.101744	0.0629645	0.366814	0.790639	-0.96391	0.00088074	0.0130153	-2.427	0.0495918	0.284778	-3.54674	0.023798	0.171456
DLM_0982	contig1_1015668_1016393	4	flagellar biosynthesis protein FliP	K02419	fliP	NU	6.68171	7.0198	0.782609	35.8211	17.6815	2.92857	7.27245	-3.18885	0.00416276	0.0685765	-3.6953	0.00341523	0.036912	0.0717439	0.287304	0.774403	-1.02125	4.00916e-05	0.00109391	-3.25985	0.0045298	0.0716448	-2.66659	0.00670524	0.0771634
DLM_0983	contig1_1016396_1016896	3	putative acetyltransferase [EC:2.3.1.-]	K03830	rimI	R	2.29691	2.37376	0.217391	11.7298	5.75685	2.64286	2.48607	-3.49632	0.0131347	0.144411	-2.23277	0.0375181	0.165928	0.0480109	0.930618	0.888487	-1.02952	0.00638121	0.0540836	-3.54359	0.0331222	0.231809	-1.1958	0.127629	0.344588
DLM_0984	contig1_1016893_1017162	2	flagellar biosynthesis protein FliQ	K02420	fliQ	NU	4.28741	4.55446	0.434783	24.4105	12.7603	0.785714	4.613	-3.39673	0.0401523	0.261038	-5.04011	0.0308497	0.149337	0.0877029	0.431697	0.802484	-0.93853	0.0371046	0.168715	-3.4837	0.0318164	0.226596	-4.09413	0.047983	0.237011
DLM_0985	contig1_1017174_1017950	5	flagellar biosynthesis protein FliR	K02421	fliR	NU	7.47031	7.7203	4.65217	22.9965	12.6027	6.14286	6.88854	-0.789507	0.0839685	0.367803	-2.00363	0.0667189	0.225377	0.0489266	0.537336	0.820839	-0.870314	0.0445164	0.187957	-0.837695	0.0833888	0.359921	-1.12585	0.0890861	0.298789
DLM_0986	contig1_1018027_1018752	5	translational activator of cytochrome c oxidase 1	K18189	COG0217	S	9.91686	10.5223	11.2174	10.6386	10.7705	13.6429	10.0898	0.0827878	0.948572	0.717736	0.276078	0.335585	0.408891	0.086022	0.349196	0.790639	0.015098	0.494858	0.541569	-0.00249483	0.758067	0.666851	0.26844	0.347929	0.466382
DLM_0987	contig1_1019097_1020392	16	Xaa-Pro aminopeptidase [EC:3.4.11.9]	K01262	pepP	E	8.75297	8.93317	10.5652	9.2	9.92808	9.28571	9.01393	0.186232	0.559848	0.636768	-0.0917313	0.0654528	0.223263	0.031843	0.784749	0.870056	0.107013	0.0858419	0.256339	0.153965	0.539095	0.61952	-0.187078	0.053508	0.249919
DLM_0988	contig1_1020395_1021591	0	2-octaprenyl-6-methoxyphenol hydroxylase [EC:1.14.13.-]	K03185		HC
DLM_0989	contig1_1021603_1022751	2	2-polyprenylphenol 6-hydroxylase [EC:1.14.13.240]	K18800/K03185	ubiH	HC	0.752969	0.737624	0.217391	0.614035	0.506849	0.214286	0.859133	-1.88729	0.20261	0.489286	-1.60155	0.220545	0.353555	-0.0291745	0.833083	0.873926	-0.27945	0.32486	0.469709	-1.85738	0.221703	0.49373	-1.31464	0.327529	0.459946
DLM_0990	contig1_1022767_1023504	6	thiol:disulfide interchange protein DsbC [EC:5.3.4.1]	K03981	dsbG	O	3.71496	3.62376	3	3.38246	3.03082	1.5	4.14241	-0.410538	0.0657224	0.325308	-1.33912	0.0131863	0.0910466	-0.035329	0.674839	0.851626	-0.162672	0.146545	0.323905	-0.360513	0.0571931	0.305722	-1.13805	0.00580963	0.067941
DLM_0991	contig1_1023532_1024320	2	periplasmic protein TonB	K03832			3.2019	2.84158	2.82609	2.12281	2.32877	2.14286	3.21981	-0.275116	0.396557	0.583747	-0.0691975	0.802116	0.533959	-0.171702	0.0694697	0.624767	0.130907	0.150189	0.329193	-0.102675	0.813614	0.682291	-0.192645	0.975665	0.642954
DLM_0992	contig1_1024450_1024710	4	diazepam-binding inhibitor (GABA receptor modulator, acyl-CoA-binding protein)	K08762	aCB	I	4.93349	5.12376	4.86957	5.13684	5.16781	2.71429	5.06192	-0.11381	0.712779	0.669031	-1.00307	0.086009	0.248541	0.0551255	0.176128	0.75172	0.00598496	0.417451	0.51085	-0.168196	0.544402	0.621434	-1.00159	0.0796134	0.286594
DLM_0993	contig1_1025989_1024865	12	alanine dehydrogenase [EC:1.4.1.1]	K00259	ald	E	17.9667	17.6757	19.5217	17.814	16.9349	78	17.6362	0.0171869	0.328178	0.560392	2.04818	3.56799e-08	2.17398e-06	-0.0239613	0.419134	0.802484	-0.0763666	0.162146	0.338911	0.0418876	0.426377	0.58641	2.13201	3.90433e-08	2.63968e-06
DLM_0994	contig1_1027942_1026341	15	diguanylate cyclase [EC:2.7.7.65]	K21023/K21021	ntrY	T	15.1971	15.0297	13.6957	14.0175	14.4692	16.6429	14.5155	-0.245076	0.0212549	0.189122	0.16491	0.242338	0.362286	-0.0154532	0.55398	0.823027	0.0430635	0.726677	0.621786	-0.228884	0.0298925	0.219968	0.129306	0.182785	0.393878
DLM_0995	contig1_1030067_1028016	19			COG4389	L	16.3159	16.0173	19.913	17.6842	17.9486	20.5714	15.2043	0.190758	0.501654	0.624026	0.130975	0.543594	0.475385	-0.0250904	0.26195	0.764797	0.0179217	0.616077	0.586353	0.216588	0.389291	0.581007	0.120513	0.477824	0.524754
DLM_0996	contig1_1031241_1030342	3	LysR family transcriptional regulator, transcriptional activator of nhaA	K03717	lysR	K	6.74822	6.80941	4.82609	6.70526	6.44521	11	5.91176	-0.578646	0.525623	0.628484	0.631378	0.306171	0.393027	0.0135533	0.537515	0.820839	-0.0597534	0.97283	0.675119	-0.59146	0.477802	0.606313	0.698591	0.355328	0.469179
DLM_0997	contig1_1031382_1032263	9	heat shock protein HtpX [EC:3.4.24.-]	K03799	htpX	O	8.68884	9.9505	9.73913	9.37544	8.32877	14.1429	9.39319	0.0475907	0.553599	0.635319	0.495908	0.153026	0.318001	0.194692	0.107202	0.678466	-0.171835	0.08876	0.261663	-0.146362	0.336826	0.557655	0.675202	0.0596964	0.261007
DLM_0998	contig1_1032359_1033369	13	tellurite resistance protein TerC	K05794	terC	P	11.81	11.7896	7.82609	31.4	25.9658	132.143	10.178	-0.711142	0.0528964	0.296323	1.98759	0.0909059	0.255772	-0.00203627	0.365385	0.790639	-0.278686	0.050329	0.19817	-0.708366	0.0647222	0.326387	2.27374	0.0337148	0.199716
DLM_0999	contig1_1033656_1034939	10			eriC	P	9.83135	10.1485	11.6957	10.1404	10.589	14.5	8.95046	0.150338	0.561894	0.636768	0.379179	0.165308	0.322549	0.0459311	0.256006	0.764797	0.0548851	0.109779	0.284995	0.105147	0.681763	0.652033	0.331754	0.305309	0.452898
DLM_1000	contig1_1035101_1036525	13	lactaldehyde dehydrogenase / glycolaldehyde dehydrogenase [EC:1.2.1.22 1.2.1.21]	K07248/K00131	putA	C	19.3824	19.9802	27.4783	20.2351	20.2534	21.5714	18.6037	0.406971	0.883574	0.707311	0.0057186	0.224157	0.35472	0.0441664	0.552274	0.821923	-0.000622033	0.972855	0.675119	0.363544	0.986558	0.717505	0.0138004	0.207368	0.406295
DLM_1001	contig1_1036635_1037921	15			araJ	G	22.8029	22.9604	30.1304	24.5298	26.2158	28.6429	21.9365	0.305682	0.630533	0.655277	0.137689	0.184397	0.333142	0.0109049	0.773046	0.869874	0.0934356	0.0398455	0.176648	0.295517	0.654331	0.650434	0.0517133	0.331117	0.460288
DLM_1002	contig1_1037918_1039165	16	galactonate dehydratase [EC:4.2.1.6]	K01684	COG4948	MR	25.2162	25.0891	26.8696	27.1263	27.9452	52.8571	24.8793	-0.00502528	0.885443	0.707311	0.878068	0.121949	0.292168	-0.00693049	0.929906	0.888487	0.0402415	0.150222	0.329193	0.00264459	0.907282	0.701088	0.845286	0.155151	0.370038
DLM_1003	contig1_1039162_1040781	10	choline dehydrogenase [EC:1.1.99.1]	K00108	betA	E	15.5083	16.1733	21.9565	16.6421	17.5514	21.5714	15.5372	0.394462	0.788956	0.688235	0.281691	0.270468	0.378702	0.0630971	0.0634411	0.624767	0.0738362	0.0496404	0.19817	0.332104	0.946371	0.706867	0.215314	0.431998	0.5042
DLM_1004	contig1_1040894_1041604	5	IclR family transcriptional regulator, acetate operon repressor	K13641	iclR	K	4.34442	4.2896	4.17391	4.65263	4.66781	3.5	4.05728	-0.176013	0.881472	0.707311	-0.544843	0.105879	0.273274	-0.0215339	0.489822	0.813061	0.00331452	0.495105	0.541569	-0.15374	0.804559	0.679694	-0.540697	0.154106	0.369399
DLM_1005	contig1_1042013_1043230	11					16.0808	16.3144	15.8261	15.6316	16.7568	23.5714	14.4706	-0.165322	0.524178	0.628484	0.488761	0.792163	0.531569	0.0210895	0.816431	0.872476	0.0973935	0.0269488	0.137446	-0.185672	0.528231	0.618568	0.398827	0.949745	0.637136
DLM_1006	contig1_1043293_1044075	0	CDP-diacylglycerol pyrophosphatase [EC:3.6.1.26]	K01521		I
DLM_1007	contig1_1045271_1044057	8			araJ	G	7.14252	6.84406	13.3043	7.75439	8.11301	7.5	7.19814	0.785846	0.236831	0.509447	-0.156289	0.244213	0.363274	-0.0664119	0.219837	0.753814	0.0626712	0.322653	0.467811	0.852998	0.191086	0.476335	-0.216778	0.318088	0.458505
DLM_1008	contig1_1045397_1046296	9			lysR	K	7.18527	6.64109	7.91304	7.64561	7.53767	6.5	6.82972	0.0441963	0.305059	0.549318	-0.316953	0.114635	0.283333	-0.113092	0.201244	0.75198	-0.0231993	0.491752	0.541379	0.158028	0.364764	0.569527	-0.286294	0.17201	0.384784
DLM_1009	contig1_1046337_1047170	11			rhaT	GER	26.5226	26.0965	25.6957	27.7088	28.0342	26	26.7307	-0.142745	0.265751	0.527499	-0.177646	0.125362	0.2946	-0.022854	0.605795	0.832555	0.0145466	0.74637	0.624354	-0.119152	0.391798	0.581186	-0.184733	0.120764	0.334168
DLM_1010	contig1_1048369_1047191	6			araJ	G	10.1354	9.24752	13.913	10.7158	11.3253	12.6429	9.49381	0.362043	0.953101	0.718704	0.155824	0.890542	0.548793	-0.131732	0.439229	0.802484	0.0771307	0.343244	0.478171	0.494514	0.779595	0.673316	0.0861535	0.805247	0.606117
DLM_1011	contig1_1048908_1048504	4	nuclear receptor subfamily 1 group D member 3	K08701/K03648			6.76722	6.39356	9.69565	7.72632	8.44863	13.5714	7.34056	0.423781	0.321389	0.55848	0.72996	0.538016	0.475013	-0.081412	0.650347	0.845046	0.126251	0.712181	0.616152	0.505932	0.347413	0.560397	0.611169	0.598045	0.55718
DLM_1012	contig1_1049672_1049088	10	lipid IVA palmitoyltransferase [EC:2.3.1.251]	K12973			14.4584	13.7624	25	15.2667	16.4623	17.2143	14.808	0.6889	0.0226186	0.19335	-0.0240278	0.788863	0.531169	-0.070266	0.194611	0.75198	0.105874	0.00256466	0.0281542	0.759905	0.00579671	0.0840425	-0.122442	0.757618	0.594526
DLM_1013	contig1_1050122_1049757	3	general transcription factor 3C polypeptide 3 (transcription factor C subunit 4)	K15201/K01874			5.93349	5.74257	7.52174	6.42105	7.0411	6.07143	6.12229	0.247192	0.447224	0.606079	-0.163534	0.408902	0.435279	-0.0466527	0.502223	0.815487	0.130304	0.215998	0.391466	0.294584	0.449519	0.595055	-0.286378	0.238984	0.424031
DLM_1014	contig1_1051188_1050259	8	LysR family transcriptional regulator, cys regulon transcriptional activator	K13635	lysR	K	7.8171	7.43564	9.04348	6.74737	6.40068	8.35714	7.4226	0.103066	0.952438	0.718704	0.176483	0.802693	0.534031	-0.0732564	0.0546571	0.613546	-0.0714052	0.246012	0.418861	0.177062	0.670249	0.652033	0.255348	0.570831	0.548079
DLM_1015	contig1_1052145_1051378	4	DeoR family transcriptional regulator, fructose operon transcriptional repressor	K03436	glpR	KG	6.93112	6.88614	7.95652	6.95789	7.56164	5.85714	6.5	0.104057	0.761271	0.680649	-0.331214	0.27553	0.381365	-0.0088615	0.684587	0.851626	0.117363	0.965071	0.673387	0.113658	0.972964	0.715242	-0.441117	0.245995	0.427812
DLM_1016	contig1_1052137_1052406	3	beta-hydroxylase [EC:1.14.11.-]	K12979/K00145			6.50356	6.73267	6.08696	7.01053	7.10959	8.64286	6.29721	-0.190503	0.426984	0.601276	0.219226	0.59398	0.488033	0.0504802	0.418879	0.802484	0.0175576	0.343531	0.478171	-0.240243	0.425335	0.58641	0.209128	0.885981	0.624979
DLM_1017	contig1_1052367_1053644	13	phosphorylcholine phosphatase	K21830	serB	E	16.7815	17.4901	18.9565	20.9228	20.7774	122.786	15.8189	0.077723	0.977509	0.723456	2.47012	0.443554	0.444849	0.0597917	0.42034	0.802484	-0.0127349	0.25457	0.424884	0.0186707	0.850472	0.690286	2.49032	0.353146	0.468417
DLM_1018	contig1_1054689_1053667	10	ribose transport system substrate-binding protein	K10439	rbsB	G	17.715	17.2252	16.5217	20.6491	19.8048	25.5714	16.2755	-0.195596	0.369784	0.575056	0.225692	0.2451	0.363782	-0.0399128	0.498454	0.813884	-0.0629166	0.96485	0.673387	-0.154944	0.419139	0.58641	0.296069	0.230541	0.419489
DLM_1019	contig1_1056127_1054907	9	acetyl-CoA C-acetyltransferase [EC:2.3.1.9]	K00626/K07508	paaJ	I	5.74347	5.47772	4.86957	6.09474	6.61986	8.64286	5.18885	-0.387629	0.0400325	0.261038	0.41179	0.840072	0.539699	-0.0686338	0.461321	0.807364	0.121569	0.334998	0.474665	-0.274897	0.19008	0.476335	0.297681	0.748651	0.591937
DLM_1020	contig1_1056308_1056598	2	(4S)-4-hydroxy-5-phosphonooxypentane-2,3-dione isomerase [EC:5.3.1.32]	K11530	COG1359	S	3.54869	3.41089	4.30435	3.43158	3.84589	2.92857	3.36533	0.183513	0.775871	0.682605	-0.311435	0.29468	0.386831	-0.0566083	0.432694	0.802484	0.161759	0.0471625	0.193806	0.240861	0.713749	0.659711	-0.465735	0.224834	0.41646
DLM_1021	contig1_1057998_1056673	14	MFS transporter, ACS family, D-galactonate transporter	K08194	uhpC	G	24.9145	24.3936	30.6087	28.7895	28.1918	26.7857	24.0604	0.199097	0.773823	0.682459	-0.192082	0.349165	0.416877	-0.0294471	0.844156	0.875072	-0.0332995	0.550276	0.561642	0.229284	0.787048	0.67469	-0.152562	0.420767	0.498535
DLM_1022	contig1_1058545_1058030	4	gluconokinase [EC:2.7.1.12]	K00851	gntK	G	3.85986	3.58911	7.08696	4.01053	4.64041	4.78571	3.60062	0.781625	0.230758	0.508631	0.172183	0.49974	0.464657	-0.104391	0.401476	0.802484	0.207775	0.0149979	0.0968488	0.886755	0.173833	0.46296	-0.0281327	0.36765	0.476292
DLM_1023	contig1_1059847_1058828	7	LacI family transcriptional regulator, gluconate utilization system Gnt-I transcriptional repressor	K06145	purR	K	11.7981	11.8168	11.9565	12.0456	11.9795	11.6429	10.5418	-0.0845371	0.76306	0.681036	-0.174247	0.338349	0.410348	0.00274924	0.416923	0.802484	-0.00934603	0.568485	0.568812	-0.0865469	0.680069	0.652033	-0.157441	0.275412	0.442063
DLM_1024	contig1_1060034_1060885	4	deoxyribonuclease I [EC:3.1.21.1]	K01150	endA	L	6.77435	6.22525	8.95652	9.11579	7.96233	8.35714	7.34211	0.298348	0.942963	0.71587	-0.225755	0.257567	0.373692	-0.118007	0.191353	0.75198	-0.194354	0.319907	0.466893	0.417095	0.851592	0.690491	-0.0239418	0.930447	0.633023
DLM_1025	contig1_1061299_1060898	2	methyl-accepting chemotaxis protein I, serine sensor receptor	K05874			1.96437	1.89604	3.65217	2.44561	2.22945	3.21429	1.98297	0.799695	0.235828	0.509447	0.311541	0.553534	0.476623	-0.050547	0.353005	0.790639	-0.136193	0.0308907	0.150875	0.850981	0.244809	0.506185	0.455195	0.381544	0.482729
DLM_1026	contig1_1062558_1061566	12			COG4927	R	9.85273	10	11.7826	10.6491	10.6336	19.7143	9.65944	0.16307	0.613203	0.652644	0.805747	0.874342	0.544112	0.0219354	0.648732	0.845046	-0.00479554	0.710478	0.616152	0.141874	0.652329	0.650434	0.818002	0.789235	0.60285
DLM_1027	contig1_1064203_1062623	19			accC	I	26.7791	27.0916	24.1739	27.807	28.8356	33.7143	24.9303	-0.246953	0.210488	0.496407	0.190118	0.654768	0.502459	0.0172415	0.774517	0.870056	0.0501242	0.0307681	0.150768	-0.263455	0.266296	0.519824	0.147453	0.541838	0.543712
DLM_1028	contig1_1065141_1064200	10	deaminated glutathione amidase [EC:3.5.1.128]	K11206/K01426	COG0388	R	13.8456	13.5025	13.9565	14.5789	14.8973	24.5	12.3173	-0.0953717	0.435683	0.605218	0.651645	0.309347	0.393347	-0.0373128	0.370975	0.791486	0.0272544	0.489311	0.54129	-0.0601262	0.421379	0.58641	0.63185	0.350555	0.467928
DLM_1029	contig1_1066155_1065460	7	two-component system, OmpR family, KDP operon response regulator KdpE	K07667	ompR	TK	6.19477	6.26485	9.6087	6.90175	6.82877	7	5.59288	0.53563	0.114053	0.408944	-0.0727578	0.615776	0.494503	0.0149257	0.432003	0.802484	-0.0179641	0.400251	0.50587	0.521444	0.0984077	0.38107	-0.0576629	0.598418	0.55718
DLM_1030	contig1_1068851_1066152	10	two-component system, OmpR family, sensor histidine kinase KdpD [EC:2.7.13.3]	K07646	kdpD	T	14.3943	14.505	15.4348	40.1158	55.9144	1517.64	13.7214	0.00281535	0.423992	0.600394	5.15894	0.329222	0.406527	0.0122772	0.899012	0.887141	0.476351	0.802601	0.636932	-0.00872247	0.491507	0.606689	4.69005	0.282098	0.445786
DLM_1031	contig1_1069508_1068936	7	potassium-transporting ATPase KdpC subunit	K01548	kdpC	P	9.30641	9.70297	13.087	10.7404	10.8425	12.2857	9.09443	0.393512	0.59954	0.648832	0.10324	0.629401	0.497663	0.0611013	0.252768	0.764797	0.00961342	0.409772	0.508427	0.33315	0.540346	0.619604	0.101086	0.537415	0.541594
DLM_1032	contig1_1071660_1069537	6	potassium-transporting ATPase ATP-binding subunit [EC:7.2.2.6]	K01547	kdpB	P	11.0428	10.5965	15.087	11.1439	11.3767	12.2857	10.308	0.35384	0.245886	0.51786	0.043372	0.785633	0.531169	-0.0575296	0.299594	0.778604	0.0281185	0.907856	0.664244	0.412109	0.214035	0.491034	0.0227133	0.773668	0.597855
DLM_1033	contig1_1073508_1071700	18	potassium-transporting ATPase potassium-binding subunit	K01546	kdpA	P	18.8005	18.6881	21.1739	21.1088	21.3527	19.1429	17.2755	0.0697996	0.443381	0.606079	-0.231723	0.119138	0.288304	-0.00783992	0.662632	0.848815	0.0153843	0.656229	0.597248	0.0783789	0.429988	0.58641	-0.239647	0.135054	0.352968
DLM_1034	contig1_1073626_1073510	1	potassium-transporting ATPase KdpF subunit	K01545			0.377672	0.386139	0.521739	0.37193	0.400685	1	0.337461	0.371201			1.34414			0.0325152			0.104752			0.339425			1.24685
DLM_1035	contig1_1074248_1074057	1	peptidyl-prolyl isomerase G (cyclophilin G) [EC:5.2.1.8]	K09566/K22373			1.40855	1.2896	0.782609	1.50526	1.34247	3.21429	1.18731	-0.942842			1.01172			-0.126753			-0.167816			-0.81535			1.187
DLM_1036	contig1_1074549_1075319	4	uncharacterized protein	K07090	COG0730	R	9.24228	9.45297	9.43478	10.5404	11.1712	14.7857	8.82972	-0.065253	0.832049	0.698599	0.405521	0.0475081	0.191755	0.0330499	0.730279	0.860507	0.0811797	0.95957	0.673387	-0.0975635	0.943672	0.705933	0.331801	0.142023	0.358903
DLM_1037	contig1_1075678_1076103	6	acyl-CoA thioester hydrolase [EC:3.1.2.-]	K07107	fcbC	R	11.3112	11.6238	13.2174	16.5684	25.5548	567.786	9.95975	0.129697	0.263527	0.527238	5.01608	0.585506	0.486823	0.0398608	0.879521	0.885318	0.622472	0.345554	0.479412	0.0905753	0.297975	0.537019	4.40107	0.657192	0.571934
DLM_1038	contig1_1078081_1076105	19	tRNA 5-methylaminomethyl-2-thiouridine biosynthesis bifunctional protein [EC:2.1.1.61 1.5.-.-]	K15461	dadA	E	42.9145	45.1832	43.0435	40.3228	44.3185	53.4286	38.9659	-0.0939237	0.799969	0.691085	0.31909	0.456302	0.448799	0.0751004	0.639166	0.842976	0.134702	0.0644102	0.219209	-0.168285	0.687456	0.654082	0.191848	0.916795	0.629842
DLM_1039	contig1_1079252_1078212	11	tRNA 2-selenouridine synthase [EC:2.9.1.3]	K06917	COG2603	R	15.8171	16.505	21.4348	18.3333	19.0514	19.7143	15.4195	0.34228	0.111927	0.40544	0.019272	0.991663	0.573946	0.06238	0.717314	0.858062	0.0533597	0.984886	0.680839	0.280639	0.170942	0.461326	-0.0288242	0.807861	0.606117
DLM_1040	contig1_1079271_1080311	7	selenide, water dikinase [EC:2.7.9.3]	K01008	selD	E	16.1496	16.4109	15.2609	15.8316	18.4829	31.2143	15.3313	-0.179713	0.548027	0.634699	0.899326	0.0157187	0.100801	0.0236552	0.224365	0.753814	0.220961	0.00221259	0.0261577	-0.202629	0.462227	0.59854	0.685096	0.0337284	0.199716
DLM_1041	contig1_1080676_1082652	14	methyl-accepting chemotaxis protein II, aspartate sensor receptor	K05875/K03406	tar	NT	31.4679	31.2624	36.6957	30.8281	32.6986	40.2143	28.6981	0.123964	0.851236	0.703437	0.29206	0.468662	0.449521	-0.00872741	0.448396	0.804314	0.0825822	0.272302	0.4376	0.133431	0.750523	0.665718	0.216937	0.576106	0.549921
DLM_1042	contig1_1082814_1085393	14	ATP-dependent Clp protease ATP-binding subunit ClpB	K03695	clpA	O	16.1971	16.9752	21.6522	20.2246	22.3493	41.7143	15.3746	0.321513	0.591745	0.6457	0.960202	0.708908	0.515818	0.0682273	0.121593	0.6977	0.141332	0.055895	0.207908	0.254026	0.472962	0.603775	0.82633	0.902851	0.627141
DLM_1043	contig1_1085516_1085641	0	acetyl esterase [EC:3.1.1.-]	K01066
DLM_1044	contig1_1085830_1085699	2	complement receptor type 2	K04012/K00817			0.902613	1.19307	0.26087	5.04211	2.49658	2.85714	1.02477	-2.13354			-0.935724			0.400225			-1.0197			-2.53303			0.0914317
DLM_1045	contig1_1085820_1086194	4	uncharacterized protein	K06995	COG3450	R	5.21853	5.62376	6.47826	6.07368	5.83219	5.92857	5.29102	0.21697	0.826534	0.697614	-0.117647	0.675736	0.50873	0.108424	0.443023	0.803196	-0.0612196	0.631861	0.589382	0.109286	0.683697	0.652033	-0.048968	0.721938	0.585155
DLM_1046	contig1_1086554_1086270	0
DLM_1047	contig1_1086602_1088047	8	aromatic-amino-acid transaminase [EC:2.6.1.57]	K00832	tyrB	E	20.8456	21.245	19.5217	13.193	14.8116	11.0714	19.3096	-0.189655	0.144596	0.440534	-0.335689	0.00711392	0.0615017	0.0279144	0.698027	0.852622	0.164275	0.0552346	0.207908	-0.21683	0.181161	0.469534	-0.492505	0.00157154	0.0259542
DLM_1048	contig1_1088699_1088124	4	polar amino acid transport system substrate-binding protein	K02030/K16245			2.51069	2.7896	4.65217	2.74386	2.90753	3.21429	2.40712	0.771707	0.273332	0.533376	0.118655	0.501393	0.465022	0.151479	0.254143	0.764797	0.0847486	0.426548	0.515092	0.620968	0.681584	0.652033	0.0413664	0.556792	0.545444
DLM_1049	contig1_1089253_1088702	4			spr	M	8.55582	8.59406	9.65217	8.76491	9.47603	8.42857	8.05882	0.0789544	0.566876	0.639179	-0.139211	0.106982	0.273274	0.00696473	0.994595	0.895841	0.109857	0.00563764	0.0496053	0.0727291	0.48042	0.606313	-0.241609	0.0750157	0.281118
DLM_1050	contig1_1091169_1089250	6	ABC transport system ATP-binding/permease protein	K15738	uup	R	7.26603	7.20297	6.08696	7.08421	7.81507	6	6.54644	-0.477836	0.421245	0.600155	-0.338253	0.695077	0.51348	-0.0111491	0.536171	0.820839	0.136597	0.14499	0.322322	-0.465947	0.331881	0.556375	-0.46739	0.588408	0.553004
DLM_1051	contig1_1091279_1091635	0
DLM_1052	contig1_1091644_1092105	0	toxin CptA	K19168
DLM_1053	contig1_1092102_1093370	2	dihydrofolate synthase / folylpolyglutamate synthase [EC:6.3.2.12 6.3.2.17]	K11754	folC	H	0.0308789	0.0148515	0.0869565	0.0421053	0.0342466	0.214286	0.0185759
DLM_1054	contig1_1093378_1094304	2	DedD protein	K03749	dedD	S	0.63658	0.608911	0.782609	0.445614	0.321918	0.357143	0.606811	0.175357			-0.630115			-0.0443407			-0.440657			0.220437			-0.181998
DLM_1055	contig1_1094311_1094805	4	membrane protein required for colicin V production	K03558	cvpA	R	0.76247	0.79703	0.782609	0.596491	0.558219	0.571429	0.73839	-0.18165	0.0218798	0.19014	-0.444955	0.345063	0.414127	0.0506882	0.736368	0.862882	-0.0939083	0.909301	0.664244	-0.231599	0.400589	0.585186	-0.343587	0.581181	0.551051
DLM_1056	contig1_1094936_1096450	9	amidophosphoribosyltransferase [EC:2.4.2.14]	K00764	purF	F	4.24703	4.11139	7.21739	2.41404	2.19178	3.42857	4.0805	0.662927	0.0416432	0.264638	0.399332	0.528985	0.471236	-0.0464222	0.561667	0.825521	-0.14704	0.156696	0.335084	0.710089	0.0364069	0.24097	0.553831	0.32876	0.460288
DLM_1057	contig1_1096634_1097818	8	O-succinylhomoserine sulfhydrylase [EC:2.5.1.-]	K10764	metC	E	8.26128	7.93069	13.4348	10.6596	10.2055	8.92857	7.9195	0.606542	0.553504	0.635319	-0.338419	0.0178366	0.107278	-0.0583878	0.237366	0.761588	-0.0655018	0.0747844	0.237469	0.665669	0.476376	0.605374	-0.265457	0.0545186	0.252571
DLM_1058	contig1_1097977_1098666	4			acrR	K	4.13777	4.21535	7.82609	3.7193	2.13014	4.5	4.33901	0.824445	0.205707	0.492721	0.192135	0.457648	0.449422	0.0273298	0.0537667	0.610229	-0.80677	0.00727284	0.0590361	0.797855	0.21186	0.490058	1.02804	0.1393	0.357245
DLM_1059	contig1_1098693_1101146	17	acyl-CoA dehydrogenase [EC:1.3.99.-]	K06445	caiA	I	30.677	31.3416	32.2174	29.7088	25.9966	21	28.7709	-0.0261458	0.328342	0.560392	-0.597034	0.00979668	0.0744949	0.0314514	0.385367	0.799173	-0.194991	4.03338e-05	0.00109391	-0.0568578	0.294642	0.535395	-0.394583	0.047255	0.234485
DLM_1060	contig1_1101349_1101636	1	acyl-CoA thioesterase YciA [EC:3.1.2.-]	K10806	COG1607	I	0.125891	0.116337	0.0434783	0.0982456	0.171233	1.28571	0.147059	-1.6288			3.62727			-0.113336			0.798809			-1.51472			2.83592
DLM_1061	contig1_1101810_1103210	8	long-chain fatty acid transport protein	K06076	fadL	I	7.24466	6.4802	42.0435	13.8877	61.7979	4967.5	6.887	2.44033	4.22817e-06	0.000396217	8.39988	2.94522e-07	1.3177e-05	-0.161686	0.31119	0.783022	2.15072	2.35795e-05	0.000705953	2.60276	5.36403e-06	0.000450526	6.25626	1.80968e-08	1.35008e-06
DLM_1062	contig1_1103342_1103226	1	phosphoserine aminotransferase [EC:2.6.1.52]	K00831			1.1924	1.09158	1.86957	1.0807	1	0.785714	1.0418	0.553842			-0.542652			-0.126913			-0.114654			0.681494			-0.420538
DLM_1063	contig1_1103301_1105709	17	3-hydroxyacyl-CoA dehydrogenase [EC:1.1.1.35]	K07516	fadB	I	13.7387	12.948	4.3913	5.17193	3.57877	3.28571	10.7771	-1.74052	8.93017e-05	0.00432581	-0.803435	0.000520951	0.0080178	-0.0849848	0.5076	0.81553	-0.530291	0.000898894	0.013199	-1.6548	9.64081e-05	0.00434857	-0.258889	0.0240127	0.171456
DLM_1064	contig1_1105775_1106977	10	acetyl-CoA acyltransferase [EC:2.3.1.16]	K00632	paaJ	I	13.3777	13.1856	8.69565	11.7719	9.02055	1.92857	11.952	-0.735438	0.0534981	0.297145	-2.85812	7.98255e-06	0.000243764	-0.0199471	0.535587	0.820839	-0.386282	0.000987258	0.0139629	-0.714752	0.0708008	0.338249	-2.46438	3.46765e-05	0.00115419
DLM_1065	contig1_1108510_1107071	4	cyclic-di-GMP-binding protein	K23127			5.10451	5.2005	2.17391	4.82456	5.44521	3.85714	4.83901	-1.35293	0.18662	0.473072	-0.428389	0.308134	0.393347	0.0287205	0.631009	0.839398	0.172472	0.0169582	0.10301	-1.38091	0.202613	0.486201	-0.593401	0.240297	0.424258
DLM_1066	contig1_1108812_1110920	17	NTE family protein	K07001	rssA	M	35.4489	35.8366	40.2174	34.007	38.4863	43.2857	33.8622	0.087084	0.692555	0.663258	0.265299	0.848316	0.540465	0.016224	0.620703	0.835559	0.175827	0.000110557	0.00260071	0.0715993	0.658039	0.651543	0.0969316	0.297673	0.451068
DLM_1067	contig1_1111813_1111010	4	indole-3-glycerol phosphate synthase [EC:4.1.1.48]	K01609	trpC	E	5.98812	6.5099	2.34783	2.61754	2.35616	3.35714	5.33591	-1.44577	0.0252458	0.201779	0.27626	0.504256	0.465783	0.121063	0.124497	0.702396	-0.154459	0.402882	0.507003	-1.5661	0.0222082	0.19061	0.438179	0.683915	0.578348
DLM_1068	contig1_1112869_1111925	11	uncharacterized protein	K07019	COG0429	R	14.6508	14.5	18.3913	16.8982	16.8836	20.4286	13.5898	0.223397	0.939249	0.715567	0.185031	0.735887	0.522666	-0.0130188	0.334876	0.790639	-0.0045118	0.416906	0.51085	0.245264	0.802873	0.679694	0.199271	0.698573	0.582682
DLM_1069	contig1_1113450_1112869	1	molybdopterin adenylyltransferase [EC:2.7.7.75]	K03831	moaB	H	4.15677	4.13861	2.3913	2.21053	2.83562	4.28571	3.90712	-0.892658			0.872386			-0.00578411			0.356587			-0.886135			0.523259
DLM_1070	contig1_1114016_1113450	6	ribosome-associated protein	K09889	COG3028	S	8.31829	8.20297	6.82609	4.90175	5.59932	4.5	7.37926	-0.387791	0.295785	0.54401	-0.22715	0.0765608	0.240671	-0.0197031	0.214762	0.753814	0.186915	0.00208886	0.0248222	-0.367349	0.36931	0.572429	-0.406605	0.0165112	0.138357
DLM_1071	contig1_1114142_1115500	12	PmbA protein	K03592	tldD	R	10.9952	10.5668	11.8696	9.72281	10.0034	16	9.64241	0.0113462	0.245409	0.517739	0.631496	0.0101161	0.0757268	-0.0569117	0.365491	0.790639	0.0389649	0.88486	0.656124	0.0689973	0.415469	0.58641	0.599991	0.0121147	0.114956
DLM_1072	contig1_1115617_1116756	14	NTE family protein	K07001	rssA	R	17.7055	17.5594	18.4783	14.3965	15.5959	44.0714	15.9288	-0.0391961	0.455762	0.611227	1.50858	0.141203	0.30749	-0.0112652	0.170033	0.749838	0.114029	0.0310195	0.150966	-0.0271916	0.536343	0.61952	1.40201	0.239468	0.424031
DLM_1073	contig1_1116817_1117311	3	protein dithiol:quinone oxidoreductase [EC:1.8.5.9]	K03611	dsbB	O	0.0902613	0.106436	0.217391	0.0912281	0.0582192	0.214286	0.102167
DLM_1086	contig1_1118726_1119691	0	acetyl-CoA carboxylase carboxyl transferase subunit alpha [EC:6.4.1.2 2.1.3.15]	K01962		I
DLM_1087	contig1_1119681_1120994	0	tRNA(Ile)-lysidine synthase [EC:6.3.4.19]	K04075		D
DLM_1088	contig1_1121729_1121040	8	modulator of FtsH protease	K19416	COG0670	R	16.8242	16.8564	26.6957	15.7684	16.5959	16.0714	14.6502	0.571071	0.558841	0.636768	-0.0553	0.661072	0.504767	0.00329022	0.842555	0.875072	0.071102	0.751205	0.625414	0.56852	0.518121	0.613693	-0.118942	0.739411	0.591081
DLM_1090	contig1_1122457_1123764	13	trigger factor	K03545	tig	O	3.84561	3.87871	2.30435	0.97193	0.438356	1.42857	3.1904	-0.956392	0.00854687	0.112312	-0.661296	0.246518	0.364877	0.0117651	0.518323	0.819094	-1.03053	0.00417201	0.0386824	-0.975402	0.0132311	0.140118	0.222392
DLM_1091	contig1_1123789_1124421	7	ATP-dependent Clp protease, protease subunit [EC:3.4.21.92]	K01358	clpP	OU	2.85511	2.95297	1.17391	0.515789	0.0787671	0.571429	2.43344	-1.46159	0.1197	0.411092	-0.104531	0.788318	0.531169	0.0563234	0.837928	0.874193	-2.62265	0.16058	0.338457	-1.51718	0.136307	0.425358
DLM_1092	contig1_1124438_1125718	8	ATP-dependent Clp protease ATP-binding subunit ClpX	K03544	clpX	O	5.01425	4.7995	3.82609	2.22807	1.06849	0.785714	4.39783	-0.500446	0.0716231	0.334774	-1.91769	0.0302567	0.147739	-0.0626178	0.210282	0.752585	-1.06872	0.00961093	0.0714103	-0.442263	0.10639	0.38968	-1.09387	0.212632	0.406884
DLM_1093	contig1_1125940_1128276	15	ATP-dependent Lon protease [EC:3.4.21.53]	K01338	lon	O	17.7031	17.9678	12.2609	12.1719	9.96918	2.85714	16.5836	-0.624933	0.030132	0.220596	-2.19893	3.23545e-06	0.000107319	0.0219455	0.411006	0.802484	-0.290697	0.00300894	0.0312459	-0.646139	0.025053	0.202731	-1.90807	2.52025e-05	0.000924157
DLM_1094	contig1_1128453_1128722	3	DNA-binding protein HU-beta	K03530	himA	L	0.95962	1.07426	1.52174	0.501754	0.469178	0.857143	1.10526	0.570193	0.587348	0.644797	0.689794	0.57855	0.486054	0.163336	0.0559988	0.617302	-0.0995315	0.687343	0.608974	0.407596	0.734252	0.662204	0.837367	0.61759	0.562041
DLM_1097	contig1_1129001_1130845	15	peptidyl-prolyl cis-trans isomerase D [EC:5.2.1.8]	K03770	surA	O	14.38	14.4678	13.7391	16.1825	15.6712	17.8571	13.0697	-0.161526	0.456479	0.611227	0.0376058	0.440212	0.444463	0.00991593	0.802839	0.870103	-0.050589	0.175217	0.351128	-0.170703	0.421151	0.58641	0.0956546	0.840694	0.612684
DLM_1098	contig1_1131526_1130945	1	superoxide dismutase, Fe-Mn family [EC:1.15.1.1]	K04564	sodA	P	0.0023753	0.00247525	0.0434783	0.00350877	0.00684932	0.714286	0.00154799
DLM_1099	contig1_1131656_1132837	8			COG2081	R	6.981	6.99505	10.5217	7.94035	8.4726	8.28571	6.84211	0.496875	0.162444	0.459949	-0.0213366	0.867568	0.54296	0.00343207	0.228089	0.755614	0.0909166	0.137708	0.314108	0.494182	0.10435	0.388137	-0.104794	0.87101	0.620692
DLM_1100	contig1_1132890_1134299	0	replicative DNA helicase [EC:3.6.4.12]	K02314		L
DLM_1101	contig1_1134352_1134660	6			COG3411	C	13.1544	13.9059	18.5652	12.3649	12.4863	16.5714	12.548	0.402064	0.0597549	0.312758	0.339686	0.583322	0.486823	0.0806875	0.124687	0.702396	0.0114083	0.960343	0.673387	0.322116	0.129723	0.417111	0.335737	0.474686	0.523968
DLM_1102	contig1_1134660_1135268	4	uncharacterized protein	K07018	COG2945	R	5.58195	5.55198	9.3913	5.86667	5.91781	5.57143	4.85294	0.655564	0.069693	0.332055	-0.157254	0.418515	0.437584	-0.00723517	0.365064	0.790639	0.00983608	0.610751	0.58415	0.663538	0.0966369	0.378242	-0.15963	0.351819	0.467928
DLM_1103	contig1_1135730_1135320	3	regulator of nucleoside diphosphate kinase	K06140	COG0782	K	3.88361	3.90842	4.43478	3.94737	4.58562	5.57143	3.62384	0.0964715	0.807569	0.692731	0.414396	0.398919	0.433998	0.0097165	0.895557	0.887141	0.213539	0.0275813	0.139438	0.0874943	0.79984	0.679687	0.208317	0.675236	0.576921
DLM_1104	contig1_1136696_1135842	5	flagellin	K02406	flgL	N	3.66508	3.66089	3.13043	3.14035	3.23973	4.42857	2.8065	-0.357497	0.321056	0.55848	-0.00289771	0.812349	0.535214	-0.000384676	0.995293	0.895841	0.0461262	0.829212	0.640233	-0.356373	0.323256	0.554478	-0.0415641	0.653998	0.570669
DLM_1105	contig1_1137629_1136835	1	methionyl aminopeptidase [EC:3.4.11.18]	K01265	map	J	0.375297	0.376238	0.521739	0.550877	0.55137	0.0714286	0.414861	0.380303			-3.02992			0.00414273			-0.00139616			0.376899			-3.02106
DLM_1106	contig1_1138890_1137736	13			ompC	M	10.1401	10.0644	14.4783	9.55088	9.42808	14.2857	8.81269	0.412536	0.417547	0.597643	0.489983	0.463411	0.449521	-0.010292	0.97332	0.892648	-0.0249719	0.288211	0.445176	0.42355	0.45923	0.597175	0.522414	0.514025	0.535843
DLM_1107	contig1_1139372_1139058	3					3.31591	3.7302	2	2.0807	2.26712	1.21429	2.97678	-0.8244	0.0844944	0.368798	-0.859722	0.161211	0.321392	0.170376	0.215256	0.753814	0.121107	0.779253	0.631646	-0.994037	0.0728096	0.339738	-0.973369	0.0807692	0.28788
DLM_1108	contig1_1141625_1139499	15	ATP-dependent DNA helicase DinG [EC:3.6.4.12]	K03722	dinG	KL	19.2637	19.5743	26.1739	18.7158	19.5822	19.7143	18.1238	0.340129	0.756987	0.680649	-0.0200213	0.983132	0.570553	0.0244567	0.320976	0.784804	0.0641011	0.0306434	0.150768	0.316412	0.889575	0.697885	-0.0766626	0.87062	0.620692
DLM_1109	contig1_1141895_1143853	14	arginine decarboxylase [EC:4.1.1.19]	K01585	ldcC	E	21.8884	21.4035	20.6087	22.9088	21.2329	20.8571	18.8653	-0.185654	0.805373	0.69253	-0.226929	0.162795	0.322549	-0.0302727	0.0257558	0.55779	-0.112112	0.0325806	0.154864	-0.154642	0.997001	0.718287	-0.107357	0.464701	0.519728
DLM_1110	contig1_1144045_1144968	7	ornithine carbamoyltransferase [EC:2.1.3.3]	K00611	argF	E	4.27791	4.22277	2.65217	2.36491	2.47945	6.42857	3.70588	-0.784724	0.0453661	0.275368	1.34351	0.00552794	0.0513761	-0.0181846	0.287644	0.774403	0.0655488	0.129505	0.304967	-0.7658	0.0389796	0.251396	1.30365	0.00353106	0.0465643
DLM_1111	contig1_1145013_1146239	13	argininosuccinate synthase [EC:6.3.4.5]	K01940	argG	E	13.6722	13.2698	6.47826	5.67368	6.24315	9.71429	10.8266	-1.17256	0.00971541	0.120611	0.677934	0.0057749	0.0531577	-0.0425685	0.337311	0.790639	0.144419	0.11771	0.292476	-1.12925	0.0105539	0.127135	0.540974	0.00966031	0.0999998
DLM_1112	contig1_1146415_1146618	2					2.96912	2.9802	4.30435	3.06316	3.30479	2.07143	2.74303	0.440765	0.172745	0.463819	-0.647154	0.0262351	0.135381	0.00590326	0.52767	0.820839	0.106855	0.361217	0.486546	0.435601	0.180112	0.468338	-0.746549	0.0915596	0.300624
DLM_1113	contig1_1147335_1146697	4	homoserine/homoserine lactone efflux protein	K05834	rhtB	E	7.64846	7.55198	9.95652	7.9614	8.23288	8.57143	6.89628	0.28548	0.350579	0.570332	0.0237529	0.655761	0.50282	-0.0177825	0.510422	0.816316	0.045688	0.826413	0.640233	0.304002	0.355323	0.563452	-0.0144753	0.578934	0.550378
DLM_1114	contig1_1149081_1147486	15	choline transport protein	K19564	potE	E	30.8029	31.9158	33.9565	32.2456	34.2021	58.7857	28.2864	0.0445619	0.555221	0.635612	0.783577	0.134814	0.304286	0.0512875	0.290869	0.776695	0.0824322	0.912972	0.664843	-0.00598619	0.483578	0.606313	0.708604	0.145704	0.360261
DLM_1115	contig1_1149955_1149248	4	putative glutamine amidotransferase	K07010	COG2071	R	4.36105	4.57921	7.3913	5.1193	5.4863	6.78571	4.04799	0.666162	0.571812	0.642132	0.323795	0.146982	0.311346	0.0709552	0.822293	0.872476	0.097202	0.0250443	0.130551	0.595946	0.535191	0.61952	0.234052	0.211539	0.406884
DLM_1116	contig1_1151115_1149952	10			eutG	C	15.7078	15.7946	15.0435	15.2421	16.1575	22.7143	13.2693	-0.163957	0.0931732	0.381117	0.485337	0.62893	0.497651	0.00818367	0.661975	0.848815	0.0818969	0.0615551	0.215857	-0.171401	0.0806674	0.355304	0.4109	0.806133	0.606117
DLM_1117	contig1_1152486_1151119	11			putA	C	14.2209	13.9876	14.6522	14.3298	15.0068	16.2143	12.5542	-0.0556971	0.872287	0.705767	0.0912361	0.664579	0.505722	-0.0236152	0.472336	0.809932	0.0650474	0.73195	0.622827	-0.0313425	0.940203	0.705347	0.0336485	0.66652	0.57474
DLM_1118	contig1_1153872_1152505	15	glutamine synthetase [EC:6.3.1.2]	K01915	glnA	E	33.9644	33.8639	33.1304	35.0632	36.3356	35.5714	31.452	-0.130858	0.718926	0.66917	-0.061997	0.295667	0.386949	-0.0037446	0.800611	0.870056	0.0487426	0.0235609	0.126707	-0.126374	0.669791	0.652033	-0.10328	0.12057	0.334168
DLM_1119	contig1_1154132_1155004	6			rpiR	K	5.09501	4.95545	4.56522	5.14737	5.54452	8.07143	4.73065	-0.264508	0.295859	0.54401	0.557344	0.184365	0.333142	-0.0382888	0.71612	0.857879	0.105805	0.385684	0.498935	-0.22548	0.329056	0.55521	0.458999	0.192617	0.402173
DLM_1120	contig1_1155068_1155568	3	cyclic-di-GMP-binding protein	K09767	COG1666	S	3.73397	3.67079	7	4.14386	4.42466	5.85714	3.54644	0.811652	0.956988	0.719379	0.416462	0.691485	0.513234	-0.0240867	0.835569	0.873926	0.0919048	0.237907	0.413569	0.836478	0.963875	0.713812	0.332017	0.806182	0.606117
DLM_1121	contig1_1155684_1157285	13	uncharacterized protein	K07137	COG2509	R	16.2399	16.5965	18.9565	18.2877	19.4041	19.3571	15.2399	0.125267	0.95718	0.719379	-0.00554883	0.425324	0.440057	0.0312157	0.651337	0.845046	0.0825909	0.292099	0.448292	0.0947907	0.90987	0.701201	-0.08068	0.285704	0.447404
DLM_1122	contig1_1157656_1159254	6	methyl-accepting chemotaxis protein	K03406	tar	NT	3.99525	4.02475	9.34783	4.45965	4.93151	3.71429	3.6192	1.13135	0.118739	0.411092	-0.346605	0.175584	0.3286	0.0111455	0.487382	0.81255	0.142412	0.427495	0.515092	1.12095	0.107646	0.391086	-0.481558	0.0938767	0.304044
DLM_1123	contig1_1160823_1159336	7	4-(gamma-glutamylamino)butanal dehydrogenase [EC:1.2.1.99]	K09472/K12254	putA	C	5.48456	5.38861	8.3913	5.10877	5.06164	4.64286	4.71053	0.518526	0.455043	0.610959	-0.311214	0.212795	0.351043	-0.0249308	0.613761	0.833926	-0.0160564	0.681952	0.606294	0.544196	0.55782	0.624663	-0.197207	0.414199	0.495474
DLM_1124	contig1_1161290_1160883	4			ManC	G	3.67458	3.71535	4.82609	2.98947	2.78425	2.57143	3.13003	0.298279	0.747072	0.679512	-0.300081	0.42864	0.440865	0.0164467	0.54502	0.821923	-0.10529	0.515231	0.550047	0.282572	0.730941	0.662204	-0.187331	0.558463	0.545568
DLM_1125	contig1_1161905_1162660	7	putative glutamine amidotransferase	K07010	COG2071	R	11.1306	11.5421	13.7391	11.7895	11.9623	13.2143	9.53715	0.208761	0.649241	0.657693	0.0818392	0.978099	0.570007	0.0528974	0.836763	0.873926	0.0183131	0.868801	0.651551	0.156602	0.544456	0.621434	0.0709858	0.976579	0.643171
DLM_1126	contig1_1162696_1164045	14	glutamine synthetase [EC:6.3.1.2]	K01915/K12256	glnA	E	21.4846	20.401	30.8261	26.607	27.0788	61.3571	18.9427	0.424779	0.215003	0.496407	1.12136	1.51792e-05	0.000389364	-0.0740482	0.00114315	0.254716	0.022685	0.700374	0.613446	0.499567	0.0846753	0.363651	1.10614	3.7209e-05	0.00120151
DLM_1127	contig1_1164270_1165649	15	putrescine---pyruvate transaminase [EC:2.6.1.113]	K12256	bioA	H	15.2898	15.3564	18.2174	17.3228	17.7055	11.1429	13.8297	0.158123	0.983836	0.725237	-0.725959	0.014783	0.0978623	0.00680618	0.10894	0.678466	0.0286765	0.310491	0.46299	0.153599	0.848732	0.690286	-0.747176	0.0272189	0.179536
DLM_1128	contig1_1165969_1166826	10	chemotaxis protein MotA	K02556	motA	N	7.54632	8.29455	3.47826	27.2912	16.4932	9.57143	7.04954	-1.26163	0.00479162	0.0761842	-1.64479	0.00144358	0.0182711	0.138958	0.0230302	0.55779	-0.732607	1.47541e-05	0.000472403	-1.39985	0.00260991	0.048042	-0.904727	0.00911318	0.0957101
DLM_1129	contig1_1166845_1167747	5	chemotaxis protein MotB	K02557	motB	N	5.85986	6.12129	1.69565	16.4632	10.4007	4.07143	5.44892	-1.88402	0.00911431	0.116065	-2.09839	0.00674166	0.0600456	0.0635005	0.154136	0.733786	-0.665248	0.00101019	0.0142002	-1.94678	0.00800218	0.108033	-1.42569	0.0126338	0.116808
DLM_1130	contig1_1167754_1168500	5			COG0220	R	11.6413	11.7475	12.913	21.3649	20.9212	21.6429	11.0588	0.0545797	0.253305	0.521388	-0.0641124	0.383654	0.428871	0.0136319	0.867612	0.88295	-0.0329614	0.518552	0.550047	0.0416872	0.238436	0.504358	-0.0236913	0.418554	0.497711
DLM_1131	contig1_1168487_1169809	10	archaeal chaperonin	K22447	COG1639	T	12.4561	12.7723	18.913	15.5193	15.8664	16.8571	11.6749	0.503646	0.0878693	0.3748	0.0359664	0.895503	0.549561	0.0366545	0.599016	0.830762	0.0292292	0.441209	0.522141	0.467731	0.142082	0.430378	0.0148826	0.83412	0.612152
DLM_1132	contig1_1169813_1170616	6	RNA methyltransferase, TrmH family	K03437	spoU	J	4.019	4.29455	4.56522	4.2807	4.67808	6.07143	3.8483	0.0801719	0.511182	0.627973	0.42421	0.612185	0.494161	0.0979972	0.15149	0.733786	0.126822	0.0509248	0.199294	-0.0170858	0.654389	0.650434	0.288545	0.637221	0.567947
DLM_1133	contig1_1170610_1171302	5	N-acetylmuramoyl-L-alanine amidase [EC:3.5.1.28]	K01448	amiC	M	6.02613	5.92079	7.6087	6.26316	6.45205	7.57143	5.4644	0.238855	0.761524	0.680649	0.181287	0.714453	0.518089	-0.0246507	0.627308	0.83701	0.0411631	0.755502	0.626006	0.264245	0.740611	0.662243	0.147584	0.784824	0.602307
DLM_1134	contig1_1171701_1171327	1			COG3755	S	0.931116	0.851485	0.173913	0.459649	0.493151	0.928571	0.633127	-2.51559			0.93172			0.467654			-1.06264			-2.9825			-3.70137
DLM_1135	contig1_1172980_1171751	1	tRNA nucleotidyltransferase (CCA-adding enzyme) [EC:2.7.7.72 3.1.3.- 3.1.4.-]	K00974	pcnB	J	0.00475059	0.00247525	0.0434783	0.0175439	0.0205479	0.5	0.00154799
DLM_1136	contig1_1173927_1172980	1			COG0702	MG	0.00950119	0.0173267	0.0434783	0.0175439	0.010274	0.0714286	0.00154799
DLM_1137	contig1_1175843_1173954	16	soluble lytic murein transglycosylase [EC:4.2.2.-]	K08309	mltE	M	25.4347	24.7921	27.8261	18.007	18.4897	24.2857	22.6254	0.0332685	0.859075	0.703917	0.334391	0.391433	0.431055	-0.0363729	0.41149	0.802484	0.0373519	0.12541	0.300844	0.0699008	0.875916	0.694684	0.302047	0.608786	0.559051
DLM_1138	contig1_1176478_1176909	3	auxin efflux carrier family protein	K13947/K18890			2.69121	2.75248	2.52174	3.37895	3.61986	3.92857	2.88235	-0.18883	0.241223	0.513733	0.134671	0.638872	0.500272	0.0330049	0.805827	0.871288	0.0966754	0.998999	0.683513	-0.221096	0.0778746	0.348784	0.0454553	0.676943	0.576921
DLM_1139	contig1_1179271_1177808	12	anthranilate synthase component I [EC:4.1.3.27]	K01657	trpE	EH	18.4418	18.6485	8.3913	9.17544	7.78425	17.7143	17.2245	-1.24436	0.000388684	0.0118547	0.856831	0.0367424	0.16359	0.0171358	0.786829	0.870056	-0.242147	0.000221874	0.00429826	-1.26076	0.000281432	0.0087883	1.11914	0.000439334	0.00960096
DLM_1140	contig1_1180075_1179410	5	phosphoglycolate phosphatase [EC:3.1.3.18]	K01091	gph	R	8.03088	8.06436	10	5.39649	6.88699	6.78571	7.49845	0.221377	0.862704	0.705115	0.247719	0.814567	0.535659	0.00653255	0.767849	0.868949	0.349165	0.00404442	0.0379012	0.215584	0.830043	0.686736	-0.0939865	0.49688	0.531294
DLM_1141	contig1_1180854_1180090	8	benzil reductase ((S)-benzoin forming) [EC:1.1.1.320]	K16216	fabG	IQR	9.77672	9.42079	6.47826	7.22456	8.7911	9.14286	9.02012	-0.695997	0.167449	0.460423	0.247062	0.93244	0.558661	-0.0516534	0.158561	0.735094	0.27791	0.00367022	0.0352544	-0.643604	0.203134	0.486201	-0.0233881	0.377841	0.480344
DLM_1142	contig1_1181534_1180854	5	ribulose-phosphate 3-epimerase [EC:5.1.3.1]	K01783	rpe	G	0.87886	0.866337	1	0.392982	0.366438	0.357143	0.70743	0.0909471	0.680784	0.662516	-1.84382			-0.0201744	0.294023	0.778604	0.0436078			0.128609	0.713334	0.659711	-1.87997
DLM_1143	contig1_1181641_1182021	8	ApaG protein	K06195	apaG	P	6.04988	6.22772	6.43478	6.69474	7.57877	12.7143	5.79876	-0.00600883	0.659544	0.659731	0.842591	0.027029	0.138296	0.0423289	0.793832	0.870056	0.17625	0.00769041	0.0615587	-0.0475984	0.585491	0.631293	0.673801	0.0464085	0.232341
DLM_1144	contig1_1182146_1182018	3	insulin receptor-related receptor [EC:2.7.10.1]	K05086/K00703			2.24466	2.43564	3.3913	2.55439	2.7911	2.28571	2.46285	0.500353	0.429482	0.601677	-0.243091	0.342514	0.412263	0.11834	0.199404	0.75198	0.125169	0.252069	0.424471	0.382752	0.739156	0.662243	-0.360801	0.304341	0.452898
DLM_1145	contig1_1182132_1183928	13	ATP-binding cassette, subfamily B, bacterial	K06147	aTM1	O	14.6841	14.3515	20.9565	15.8526	17.1884	25.4286	13.6037	0.413321	0.910779	0.709569	0.595868	0.54761	0.475583	-0.0323507	0.562818	0.825521	0.114407	0.12331	0.297201	0.446411	0.780372	0.673362	0.488921	0.679697	0.577806
DLM_1146	contig1_1184261_1186705	27	diguanylate cyclase [EC:2.7.7.65]	K21023	rtn	T	46.9335	44.7847	87.1739	22.2035	60.5137	940.143	40.5743	0.795633	0.000313994	0.0102067	5.32348	2.88397e-16	9.24713e-14	-0.0683672	0.00228038	0.315895	1.44517	1.03824e-15	4.78697e-13	0.864739	9.58428e-05	0.00434857	3.88577	9.6726e-16	2.98951e-13
DLM_1147	contig1_1186735_1187520	6			COG5424	H	10.5344	9.66337	11.7826	11.5333	12.2123	12.5	9.33282	0.0665517	0.874185	0.705767	0.0333586	0.673298	0.50873	-0.123985	0.228144	0.755614	0.079843	0.405509	0.507233	0.191276	0.861423	0.691786	-0.0390246	0.377454	0.480344
DLM_1148	contig1_1187701_1189158	5	dipeptidase D [EC:3.4.13.-]	K01270	pepD	E	6.72209	6.7302	7.30435	8.06316	8.21918	7.71429	6.13313	0.0248521	0.572045	0.642132	-0.146572	0.320199	0.401309	0.00227006	0.638824	0.842976	0.0249633	0.99503	0.682643	0.0233214	0.573322	0.626211	-0.164076	0.228037	0.4174
DLM_1149	contig1_1190099_1189224	7	integrase/recombinase XerC	K03733	xerC	L	10.4252	10.3144	15.3478	11.1018	11.5377	11.4286	9.82508	0.460192	0.257339	0.522307	-0.0581377	0.521274	0.470049	-0.013918	0.204176	0.75198	0.0520768	0.0500815	0.19817	0.474849	0.160819	0.455475	-0.102755	0.917329	0.629842
DLM_1150	contig1_1190952_1190101	6			COG0714	R	9.06888	8.76485	6.86957	9.20702	8.68836	10.8571	7.82972	-0.502969	0.125822	0.418174	0.146106	0.468115	0.449521	-0.0492204	0.261476	0.764797	-0.088063	0.0855239	0.25572	-0.453009	0.348766	0.560397	0.241629	0.217819	0.409934
DLM_1151	contig1_1191486_1191073	3					4.91924	5.33663	6.08696	6.20351	7.16096	13.0714	4.75232	0.212292	0.975074	0.723252	0.992501	0.0327221	0.155054	0.118026	0.931326	0.888487	0.204382	0.011569	0.0803323	0.095006	0.929708	0.703199	0.795578	0.0497689	0.241965
DLM_1152	contig1_1191929_1191504	2	acyl-CoA thioester hydrolase [EC:3.1.2.-]	K07107	fcbC	R	3.35154	3.55198	4.30435	3.41754	4.03767	3.14286	3.08514	0.265975	0.705106	0.666386	-0.203643	0.215792	0.351957	0.0843287	0.231115	0.758994	0.237878	0.468428	0.5338	0.182386	0.674347	0.652033	-0.434061	0.0983162	0.311886
DLM_1153	contig1_1192050_1192499	3			uspA	T	2.02138	2.01733	1	2.35439	1.78767	2.57143	1.78638	-1.17277	0.0437044	0.271462	-0.718019	0.116847	0.285272	-0.00243808	0.558109	0.824874	-0.398711	0.220384	0.395522	-1.16959	0.0523816	0.29263	-0.311848	0.289615	0.448518
DLM_1154	contig1_1192925_1192602	1			COG2944	K	0.0712589	0.0866337	0.0434783	0.0736842	0.0684932	0.0714286	0.111455
DLM_1155	contig1_1193443_1194654	14	acetylornithine deacetylase [EC:3.5.1.16]	K01438	argE	E	21.886	20.495	26.6957	21.7474	24.1267	28.1429	19.9938	0.18768	0.175458	0.464444	0.272373	0.783902	0.531169	-0.094638	0.300767	0.778604	0.146891	0.0243067	0.12969	0.283057	0.264563	0.518173	0.132942	0.48385	0.526958
DLM_1156	contig1_1194778_1196166	6	neurotransmitter:Na+ symporter, NSS family	K03308	COG0733	R	6.81948	7.08911	7.56522	6.95088	7.90753	9.5	6.387	0.0484231	0.578367	0.642132	0.358541	0.506652	0.467391	0.0569736	0.425519	0.802484	0.183554	0.0215559	0.120347	-0.00781109	0.897012	0.699157	0.182447	0.746104	0.591937
DLM_1157	contig1_1197191_1196553	9	DNA-3-methyladenine glycosylase I [EC:3.2.2.20]	K01246	tag	L	21.7625	22.5396	24.087	22.7719	23.8014	19.5714	21.3313	0.0479318	0.438028	0.605218	-0.315816	0.199751	0.344654	0.0517746	0.491621	0.81321	0.061606	0.0279424	0.140647	-0.00310337	0.492939	0.606689	-0.369962	0.137851	0.355992
DLM_1158	contig1_1197676_1197233	4	flagellar assembly factor FliW	K13626	COG1699	S	5.95962	6.15099	11.7391	6.74386	7.01027	6.28571	5.52477	0.88304	0.0480829	0.283876	-0.184258	0.441678	0.444645	0.0461293	0.364622	0.790639	0.0532105	0.700679	0.61348	0.83765	0.137555	0.425723	-0.230009	0.462116	0.519367
DLM_1159	contig1_1197812_1198630	2			COG2833	S	3.64371	3.75248	4.73913	4.51228	4.7363	4.42857	3.68111	0.284223	0.672413	0.661304	-0.109775	0.985119	0.57119	0.0429672	0.511909	0.816802	0.0672182	0.965958	0.673387	0.241995	0.962707	0.71338	-0.169534	0.993816	0.648796
DLM_1160	contig1_1198686_1198901	3	H+-translocating diphosphatase [EC:7.1.3.1]	K23025			3.85748	3.59406	4.26087	4.4386	4.49658	3.78571	3.4969	0.0372558	0.718963	0.66917	-0.337496	0.796173	0.532258	-0.102933	0.617985	0.835544	0.0150199	0.707947	0.616152	0.140928	0.563148	0.624663	-0.345056	0.731991	0.587627
DLM_1161	contig1_1199066_1199485	6					6.66508	5.9505	9.73913	7.58596	8.31849	11.4286	5.82198	0.452177	0.290494	0.540967	0.508481	0.475211	0.452588	-0.163082	0.210145	0.752585	0.130304	0.129209	0.304967	0.615998	0.21302	0.491034	0.385637	0.613742	0.561578
DLM_1162	contig1_1199501_1200847	13	U32 family peptidase [EC:3.4.-.-]	K08303	COG0826	O	20.8527	20.7574	29.5217	25.5404	27.5582	32.5	19.0851	0.406548	0.993053	0.726472	0.264901	0.604214	0.491932	-0.00607782	0.217723	0.753814	0.107018	0.121979	0.296257	0.413365	0.901414	0.699752	0.165343	0.744376	0.591937
DLM_1163	contig1_1200923_1201042	0	ATP-dependent RNA helicase SUPV3L1/SUV3 [EC:3.6.4.13]	K17675
DLM_1164	contig1_1201755_1202855	13	putrescine transport system substrate-binding protein	K11073	potD	E	19.6698	19.901	23.1304	23.8526	23.5685	17.7857	18.4613	0.136971	0.491712	0.620528	-0.510934	0.0387535	0.169728	0.0180784	0.361947	0.790639	-0.0191229	0.763905	0.628273	0.119632	0.404774	0.585667	-0.484351	0.034032	0.199716
DLM_1165	contig1_1203199_1204041	12	putrescine transport system permease protein	K11075	potB	E	21.5558	21.5446	27.6957	24.0982	20.4829	15.2143	20.952	0.261846	0.15307	0.45072	-0.763992	0.000336697	0.0056326	0.000352501	0.931076	0.888487	-0.237843	0.000623982	0.0102749	0.262233	0.258258	0.515608	-0.518689	0.000831075	0.0161984
DLM_1166	contig1_1204038_1204883	6	putrescine transport system permease protein	K11074	potC	E	5.05701	5.47772	4.65217	5.67018	5.0411	2.35714	4.92105	-0.228241	0.491463	0.620528	-1.39083	0.0153301	0.0993018	0.113891	0.722192	0.85874	-0.170641	0.185938	0.359905	-0.341393	0.451528	0.595715	-1.21273	0.0455325	0.230886
DLM_1167	contig1_1205011_1206495	24					32.8314	31.0916	43.4348	33.1193	35.4829	40.5	28.8483	0.308591	0.590655	0.645658	0.205402	0.904699	0.551302	-0.0773404	0.662949	0.848815	0.0963879	0.00673591	0.0560594	0.386671	0.635387	0.646109	0.116474	0.615004	0.561578
DLM_1168	contig1_1206546_1207646	8	N-acyl-phosphatidylethanolamine-hydrolysing phospholipase D [EC:3.1.4.54]	K13985	COG2220	R	9.62233	9.35891	12.8261	9.64912	10.7774	9.14286	8.75697	0.316869	0.237728	0.509807	-0.169203	0.175715	0.3286	-0.038521	0.499399	0.813884	0.15902	0.0235215	0.126707	0.35613	0.165098	0.456687	-0.320763	0.0920099	0.300624
DLM_1169	contig1_1207837_1209540	2	arginyl-tRNA synthetase [EC:6.1.1.19]	K01887	argS	J	0.472684	0.524752	0.652174	0.722807	0.630137	0.428571	0.448916	0.306563			-1.0787			0.160523			-0.195234			0.14678			-0.876011
DLM_1170	contig1_1211413_1209617	7	Xaa-Pro aminopeptidase [EC:3.4.11.9]	K01262	pepP	E	7.54157	7.58168	6.26087	7.69123	8.18836	18.0714	7.23839	-0.373094	0.345166	0.568114	1.0928	0.543327	0.475385	0.00816812	0.609696	0.832555	0.0883875	0.36508	0.48767	-0.380523	0.291933	0.533833	1.01187	0.673239	0.576621
DLM_1171	contig1_1212924_1211575	9			srmB	LKJ	1.48219	1.57426	2.6087	0.905263	1.00342	0.928571	1.43653	0.714183	0.469181	0.615556	-1.25886			0.0884711	0.356928	0.790639	0.209575			0.623218	0.415894	0.58641	-1.46097
DLM_1172	contig1_1214076_1213288	3	hydroxypyruvate isomerase [EC:5.3.1.22]	K01816	hfi	G	4.96912	4.51238	4.95652	5.30877	5.57192	14	4.39164	-0.0986561	0.596024	0.646664	1.31622	0.522201	0.470112	-0.138572	0.986465	0.895546	0.06711	0.597982	0.57863	0.0406556	0.680913	0.652033	1.25657	0.544339	0.543712
DLM_1173	contig1_1214939_1214070	2	3-hydroxyisobutyrate dehydrogenase [EC:1.1.1.31]	K00020	mmsB	I	4.04513	3.75495	4.30435	3.96491	4.4726	4.57143	3.52167	-0.00538505	0.952094	0.718704	0.122596	0.331356	0.406873	-0.106861	0.145873	0.731083	0.17114	0.0505462	0.19851	0.102216	0.141524	0.429817	-0.0410839	0.635014	0.567101
DLM_1174	contig1_1216374_1215097	0	tyrosyl-tRNA synthetase [EC:6.1.1.1]	K01866		J
DLM_1175	contig1_1216642_1217295	7			COG3658	C	8.12827	8.09901	7	7.70526	8.30822	6.21429	7.23529	-0.333077	0.238378	0.510315	-0.435076	0.164972	0.322549	-0.00709809	0.53841	0.820839	0.106823	0.0489437	0.197257	-0.32524	0.267982	0.520074	-0.53444	0.118503	0.3321
DLM_1176	contig1_1217400_1217275	1	troponin I, fast skeletal muscle	K12043			0.80285	0.762376	0.652174	0.961404	1.09247	0.928571	0.916409	-0.394868			-0.132889			-0.0740969			0.181688			-0.320031			-0.307118
DLM_1177	contig1_1217809_1217372	1			COG3909	C	1.50831	1.38861	1.3913	1.85614	1.83219	1.28571	1.44582	-0.211492			-0.612496			-0.11876			-0.0214211			-0.0919925			-0.583615
DLM_1178	contig1_1218343_1217903	1			COG3909	C	0.95962	0.891089	0.521739	0.708772	0.791096	0.928571	0.775542	-0.974128			0.306931			-0.106362			0.155845			-0.867026			0.158546
DLM_1179	contig1_1218489_1218923	0	Fur family transcriptional regulator, zinc uptake regulator	K09823		P
DLM_1180	contig1_1218911_1219837	2			COG0523	R	0.63658	0.64604	0.565217	0.62807	0.619863	0.142857	0.608359	-0.266528	0.551734	0.635319	-2.21911	0.144669	0.308901	0.0218128	0.70487	0.853991	-0.0216622	0.683285	0.606777	-0.287602	0.562651	0.624663	-2.18999	0.185071	0.397221
DLM_1181	contig1_1219846_1220058	0	cobalt-zinc-cadmium efflux system protein	K16264/K01534
DLM_1182	contig1_1220055_1220798	3	zinc/manganese transport system ATP-binding protein	K02074	znuC	P	2.71021	2.54703	2.34783	2.54737	2.30822	0.642857	2.72601	-0.302075	0.134342	0.428138	-2.0692	0.173027	0.328242	-0.0890598	0.954468	0.891676	-0.144913	0.841126	0.644423	-0.212275	0.285532	0.528067	-1.91682	0.135497	0.352968
DLM_1183	contig1_1220798_1221673	6	zinc/manganese transport system permease protein	K02075	znuB	P	6.45606	6.37129	4.82609	6.37193	5.80822	2.42857	6.36533	-0.525193	0.116329	0.409381	-1.51586	0.0690448	0.226613	-0.0186862	0.879663	0.885318	-0.13899	0.0887379	0.261663	-0.505767	0.127992	0.416782	-1.36941	0.112925	0.325329
DLM_1184	contig1_1221683_1222570	8	zinc/manganese transport system substrate-binding protein	K02077	lraI	P	6.45131	6.35891	5.26087	6.57895	5.90753	3.85714	6.86997	-0.389283	0.016954	0.166869	-0.853084	0.0106253	0.0783196	-0.0202806	0.937051	0.888865	-0.157987	0.0206312	0.118904	-0.368263	0.0193345	0.177711	-0.687638	0.0261736	0.176957
DLM_1185	contig1_1223291_1222620	5	uncharacterized protein	K09792	COG2836	S	2.14252	2.15099	3.95652	2.06667	2.04795	1.64286	2.17647	0.78523	0.069853	0.332055	-0.46074	0.585924	0.486823	-0.00428092	0.922752	0.888487	-0.0352156	0.862526	0.648956	0.790251	0.105931	0.38968	-0.418065	0.57167	0.548471
DLM_1186	contig1_1223593_1224372	4			caiD	I	5.27078	5.14851	5.52174	7.07018	4.74658	3.57143	4.99071	-0.0373412	0.748706	0.679848	-1.12331	0.0542546	0.201185	-0.0341555	0.113695	0.68074	-0.579174	0.00927273	0.0703424	-0.00244634	0.846162	0.689364	-0.53668	0.172779	0.384784
DLM_1187	contig1_1225737_1224451	0	seryl-tRNA synthetase [EC:6.1.1.11]	K01875		J
DLM_1188	contig1_1228183_1226873	8	putative ATPase	K07478	mGS1	L	6.4038	6.25495	8.04348	7.33333	7.23288	7.35714	6.39164	0.233898	0.577667	0.642132	-0.0780835	0.105851	0.273274	-0.0333989	0.91141	0.888487	-0.0225854	0.572881	0.571109	0.268036	0.597209	0.63509	-0.0480383	0.122269	0.335681
DLM_1189	contig1_1228268_1229185	7	arylformamidase [EC:3.5.1.9]	K01432	aes	I	2.81948	3.16584	4.17391	3.55789	3.38014	3.07143	2.68731	0.397449	0.108975	0.402388	-0.523924	0.0859095	0.248541	0.170251	0.762212	0.866639	-0.0655077	0.422218	0.512969	0.227937	0.316885	0.550957	-0.450957	0.050995	0.244087
DLM_1190	contig1_1229836_1229228	2	outer membrane lipoprotein carrier protein	K03634/K01950	lolA	M	1.00713	1.02475	0.0869565	0.42807	0.417808	1.71429	0.815789	-4.61169			1.8694			-0.00695428			-0.0376923			-4.60399			1.91455
DLM_1191	contig1_1231032_1230019	9	mucin-16	K16145			6.41568	6.46287	7.43478	7.42456	7.30479	11.2857	5.70588	0.117696	0.56473	0.637459	0.52136	0.122968	0.293511	0.0111048	0.75815	0.865693	-0.026148	0.174876	0.351128	0.10733	0.573276	0.626211	0.554968	0.062424	0.268415
DLM_1192	contig1_1232735_1231125	1	NAD+ synthase (glutamine-hydrolysing) [EC:6.3.5.1]	K01950	nadE	R	0.0023753	0.0049505	0.0434783	0.0175439	0.010274	0.0714286	0.00928793
DLM_1193	contig1_1232794_1233924	6	uncharacterized protein	K09919	COG3146	S	11.1473	11.3713	12.7391	12.2491	12.161	10.9286	10.5944	0.0948044	0.882189	0.707311	-0.25514	0.350467	0.416877	0.0301332	0.888489	0.885318	-0.0126726	0.854027	0.646137	0.0654106	0.738678	0.662204	-0.235008	0.391056	0.488935
DLM_1195	contig1_1234233_1235978	15					17.4656	17.5322	21.3043	18.7404	19.8767	23.8571	16.596	0.186919	0.409941	0.593636	0.2582	0.899498	0.550187	0.00618245	0.985646	0.895518	0.0823532	0.154775	0.332842	0.181476	0.488185	0.606364	0.183306	0.680783	0.577821
DLM_1196	contig1_1237324_1236044	5	serine/threonine-protein kinase HipA [EC:2.7.11.1]	K07154	hipA	R	8.85511	8.69059	10.7391	9.30526	10.1336	8.14286	8.19195	0.183302	0.59837	0.648639	-0.275272	0.315709	0.399062	-0.0265239	0.251485	0.764797	0.120337	0.0948879	0.266538	0.210565	0.523326	0.615816	-0.388149	0.205762	0.406295
DLM_1197	contig1_1240552_1238315	29	ATP-dependent helicase Lhr and Lhr-like helicase [EC:3.6.4.-]	K03724	lhr	R	32.323	32.8292	37.1739	35.2105	34.8356	38.9286	29.9876	0.102724	0.714675	0.669031	0.0302804	0.977054	0.569776	0.0225938	0.957603	0.891881	-0.0183865	0.991118	0.68165	0.0808693	0.735889	0.662204	0.0562192	0.92334	0.631512
DLM_1198	contig1_1241866_1240562	26					40.6508	40.7822	41.8261	38.0877	38.3664	44	36.5526	-0.0578754	0.32512	0.559328	0.123738	0.979775	0.570326	0.00516541	0.75652	0.865693	0.00772491	0.523391	0.55173	-0.0623015	0.337242	0.557655	0.117708	0.804845	0.606117
DLM_1199	contig1_1244373_1241863	35					45.2233	44.2525	66.6522	49.5544	49.5103	45.8571	40.4319	0.464182	0.0824551	0.364404	-0.196671	0.029578	0.146281	-0.0311338	0.499892	0.813884	-0.00416557	0.763031	0.628273	0.496055	0.0724117	0.339493	-0.185046	0.0491726	0.240145
DLM_1200	contig1_1245358_1245495	3	XRE family transcriptional regulator, regulator of sulfur utilization	K23779			0.486936	0.371287	0.608696	0.578947	0.482877	0.714286	0.410217	0.0402274			-0.444955			-0.434113			-0.287919			0.47508			-0.149576
DLM_1201	contig1_1246101_1245877	2	phosphoglucomutase [EC:5.4.2.2]	K01835/K00161			4.13302	4.12129	6.78261	3.8807	3.9863	2	3.75077	0.619652	0.685218	0.662516	-1.03908	0.0855155	0.248541	-0.00356916	0.869879	0.88407	0.0360474	0.321195	0.467167	0.62396	0.759118	0.666851	-1.06767	0.0682689	0.272287
DLM_1202	contig1_1248763_1247876	5			lysR	K	8.26366	8.32426	10.4783	8.88772	9.7089	9.35714	7.66873	0.247553	0.818669	0.694057	-0.00850513	0.574091	0.483944	0.0110721	0.8455	0.875072	0.124809	0.585021	0.574185	0.237221	0.849245	0.690286	-0.125855	0.482748	0.526958
DLM_1203	contig1_1249423_1249866	2	4-carboxymuconolactone decarboxylase [EC:4.1.1.44]	K01607	COG1917	S	0.966746	1.05446	1.34783	1.20702	1.08904	1.35714	0.95356	0.384432	0.559709	0.636768	0.086366	0.788063	0.531169	0.125821	0.177186	0.75172	-0.151074	0.0167133	0.10275	0.259351	0.631278	0.644682	0.2449	0.311386	0.455805
DLM_1204	contig1_1250921_1249941	6	pyridoxine 4-dehydrogenase [EC:1.1.1.65]	K05275	tas	C	4.21615	4.32921	4.82609	4.85263	5.29795	5.57143	3.96749	0.0999336	0.82303	0.696084	0.11652	0.667574	0.506681	0.0387072	0.327368	0.78744	0.12398	0.117893	0.292476	0.0619658	0.894471	0.698835	0	0.905166	0.627464
DLM_1205	contig1_1251785_1250943	3			fabG	IQR	1.54632	1.56188	1.56522	1.95088	1.84589	2.14286	1.4257	-0.0774677	0.588768	0.645223	0.0526527	0.728611	0.522424	0.0149784	0.909348	0.888487	-0.0824919	0.786224	0.634407	-0.0917067	0.579273	0.627924	0.142604	0.544828	0.543712
DLM_1206	contig1_1251918_1252889	10			lysR	K	13.8124	13.7624	20.087	13.593	13.9521	24.8571	12.9659	0.420602	0.146418	0.441063	0.785004	0.267714	0.378702	-0.0049807	0.725937	0.860414	0.0356932	0.712864	0.616152	0.426322	0.155338	0.447235	0.756771	0.23598	0.423216
DLM_1207	contig1_1255350_1253911	8	succinate-semialdehyde dehydrogenase / glutarate-semialdehyde dehydrogenase [EC:1.2.1.16 1.2.1.79 1.2.1.20]	K00135	putA	C	4.35867	4.24752	7.65217	4.69825	4.66096	6.14286	3.98607	0.711128	0.81376	0.693467	0.238551	0.685744	0.511659	-0.0360564	0.223219	0.753814	-0.0151916	0.555375	0.564266	0.747924	0.760485	0.666851	0.261202	0.787258	0.602803
DLM_1208	contig1_1256500_1255550	14			lysR	K	15.7387	15.4802	17.3478	14.6526	16.5548	15.1429	13.7585	0.0313932	0.954709	0.719076	-0.056878	0.747977	0.525126	-0.0233785	0.5279	0.820839	0.176002	0.277842	0.441574	0.0555111	0.94894	0.707525	-0.22542	0.564271	0.547229
DLM_1209	contig1_1256633_1257781	3	NADP-dependent alcohol dehydrogenase [EC:1.1.-.-]	K08325/K19955	COG1979	C	4.99525	4.95792	6.73913	5.40351	6.24315	8.28571	4.38235	0.337012	0.694939	0.663258	0.53397	0.41218	0.435564	-0.0102905	0.594283	0.830762	0.205692	0.00418589	0.0386824	0.348042	0.731857	0.662204	0.335737	0.659915	0.572436
DLM_1210	contig1_1257806_1258639	5			fabG	IQR	1.99762	2.17327	3.17391	2.02807	2.12329	1.35714	1.69195	0.538062	0.51998	0.628127	-0.879955	0.2089	0.350077	0.112402	0.166122	0.74444	0.084436	0.133522	0.308737	0.426399	0.695763	0.655057	-0.956931	0.148616	0.364546
DLM_1211	contig1_1258793_1259365	4			wcaG	MG	4.53682	4.61139	9.13043	5.01404	5.50685	8.57143	4.32817	0.91401	0.58952	0.645223	0.690804	0.466432	0.449521	0.024051	0.934278	0.888672	0.132569	0.149608	0.328471	0.890698	0.626531	0.642819	0.565694	0.761525	0.595429
DLM_1212	contig1_1259362_1260798	12			proP	GEPR	19.209	18.9356	24.2174	19.2561	20.4349	36.7857	17.3127	0.239266	0.295957	0.54401	0.851067	0.955051	0.564474	-0.0201489	0.17996	0.75172	0.083033	0.0626476	0.217833	0.260154	0.238443	0.504358	0.775494	0.866353	0.619553
DLM_1213	contig1_1260844_1261695	3	2,5-diketo-D-gluconate reductase A [EC:1.1.1.346]	K06221	aRA1	R	1.6247	1.65842	2.6087	2.04912	2.08562	3.21429	1.56037	0.588159	0.839625	0.700256	0.566732	0.0939742	0.260131	0.0301607	0.376175	0.794779	0.0227816	0.816024	0.640082	0.558738	0.986977	0.717505	0.556211	0.286319	0.447404
DLM_1214	contig1_1263079_1261895	6	acetyl-CoA C-acetyltransferase [EC:2.3.1.9]	K00626	paaJ	I	9.14489	8.45297	12.3913	10.586	11.0068	8.28571	8.44427	0.33935	0.6218	0.653504	-0.448227	0.0317965	0.152167	-0.114813	0.0694552	0.624767	0.0531432	0.548191	0.561438	0.454902	0.391331	0.581186	-0.493911	0.0302303	0.190876
DLM_1215	contig1_1264793_1263339	5	NTE family protein	K07001	araJ	G	11.6461	11.75	15.3043	11.6105	13.1678	10.4286	10.1858	0.293829	0.406911	0.592393	-0.254496	0.286337	0.382812	0.0147723	0.376579	0.794779	0.180074	0.646075	0.594102	0.279796	0.411813	0.58641	-0.42711	0.287093	0.447404
DLM_1216	contig1_1265683_1264877	6			dltE	R	6.64608	6.7104	9.30435	7.19298	7.14041	7.07143	6.08514	0.390408	0.572873	0.642132	-0.107348	0.837694	0.539359	0.0144251	0.577817	0.826512	-0.0132688	0.962689	0.673387	0.376722	0.663846	0.652033	-0.0866198	0.788376	0.60285
DLM_1217	contig1_1266464_1265706	5	uncharacterized oxidoreductase [EC:1.-.-.-]	K14189	dltE	M	7.1639	7.55693	8.08696	8.57544	9.55479	10	6.613	0.0735175	0.90172	0.707311	0.129797	0.73043	0.522424	0.0757112	0.774654	0.870056	0.153475	0.0742494	0.236917	-0.00145431	0.839117	0.68826	-0.0162185	0.899252	0.627141
DLM_1218	contig1_1267429_1266521	7			mhpC	R	10.6081	10.7005	14.2174	10.5789	11.6507	14.2857	9.8808	0.324051	0.0926046	0.380848	0.344343	0.632416	0.498633	0.0133474	0.410802	0.802484	0.136642	0.430368	0.515347	0.311443	0.102726	0.386727	0.215161	0.432497	0.5042
DLM_1219	contig1_1267766_1268050	3			COG1733	K	3.60095	3.39604	2.56522	3.70877	3.71233	4.14286	3.13467	-0.58429	0.431762	0.60365	0.0769246	0.142775	0.307932	-0.0839933	0.462875	0.807364	-0.00130291	0.986472	0.68088	-0.499557	0.625444	0.642819	0.0856872	0.307236	0.453412
DLM_1220	contig1_1271310_1268242	22				V	23.8456	23.7302	33.8696	26.4175	27.0788	47.7857	21.8189	0.402851	0.47033	0.616409	0.764761	0.0514025	0.198574	-0.00720051	0.201613	0.75198	0.0331359	0.822126	0.640233	0.410791	0.344353	0.560397	0.739085	0.0649688	0.270249
DLM_1221	contig1_1272422_1271307	6			acrA	M	7.40855	7.79455	9.69565	7.25614	8.05137	5.35714	6.70743	0.293153	0.425353	0.601276	-0.520499	0.130083	0.300009	0.0738062	0.0982656	0.66754	0.147346	0.00966459	0.0714103	0.220086	0.539015	0.61952	-0.660385	0.0470869	0.234188
DLM_1222	contig1_1273124_1272507	4			acrR	K	2.77672	3.12129	3.04348	2.98947	3.57192	5.21429	2.8452	0.0240101	0.641086	0.657693	0.688232	0.271578	0.379687	0.174423	0.642503	0.84346	0.261229	0.116008	0.291228	-0.149674	0.778912	0.673316	0.434463	0.356929	0.469276
DLM_1223	contig1_1273217_1274662	8			tolC	MU	14.6675	14.5941	12.8696	13.9614	15.387	21.4286	13.1037	-0.28783	0.239588	0.511574	0.531966	0.121346	0.292168	-0.00771942	0.812684	0.87191	0.138711	0.0640569	0.219098	-0.279371	0.234654	0.503793	0.400715	0.206924	0.406295
DLM_1224	contig1_1274743_1275696	15			lysR	K	17.1425	17.5594	32.2609	17.5088	18.0274	18.9286	15.4845	0.806179	0.102349	0.396938	-0.0114212	0.834896	0.539359	0.0361359	0.543693	0.821923	0.0409836	0.0618074	0.216216	0.770782	0.0989911	0.381375	-0.0449451	0.52506	0.536562
DLM_1225	contig1_1276887_1275868	4			lysR	K	3.50356	3.50495	5.69565	4.22456	4.06507	3.28571	3.50464	0.598907	0.269219	0.530162	-0.472262	0.163939	0.322549	0.00196018	0.73948	0.863575	-0.0546227	0.807888	0.638838	0.597687	0.347528	0.560397	-0.41018	0.295719	0.451068
DLM_1226	contig1_1276886_1277317	4	lipoyl-dependent peroxiredoxin [EC:1.11.1.28]	K04063	osmC	O	7.47743	6.97277	13.6522	8.34035	9.06507	11.4286	6.63932	0.773522	0.237148	0.509447	0.371705	0.461313	0.449521	-0.10028	0.155197	0.733786	0.117524	0.0269303	0.137446	0.874541	0.136389	0.425358	0.261641	0.662278	0.573458
DLM_1227	contig1_1277357_1278775	8	coniferyl-aldehyde dehydrogenase [EC:1.2.1.68]	K00154/K00128	putA	C	7.05701	7.04703	7.30435	7.83158	8.21233	9.28571	6.34675	-0.0581954	0.496387	0.6214	0.146411	0.745111	0.52393	-0.00119283	0.696999	0.852622	0.0668104	0.0641618	0.219132	-0.0562632	0.48955	0.606366	0.0870604	0.849315	0.615215
DLM_1228	contig1_1278836_1279501	3			thiJ	R	5.5962	5.58168	5.04348	4.62807	4.86301	6.14286	4.77709	-0.245022	0.850422	0.703437	0.325739	0.300947	0.391025	-0.00321614	0.928487	0.888487	0.0687541	0.207291	0.383834	-0.241066	0.818715	0.683165	0.264445	0.318152	0.458505
DLM_1229	contig1_1279797_1279991	0	NADPH:quinone reductase [EC:1.6.5.5]	K00344/K01207
DLM_1230	contig1_1281334_1280099	11	purine-binding chemotaxis protein CheW	K03408/K17341	cheW	NT	9.87173	9.65842	13.7391	10.6702	11.0205	11.5714	8.77245	0.374846	0.246406	0.518515	-0.00958218	0.340035	0.41131	-0.0311217	0.62906	0.837903	0.0413096	0.451037	0.525193	0.406707	0.176611	0.465292	-0.0434321	0.279709	0.444961
DLM_1231	contig1_1284415_1281560	23	methyl-accepting chemotaxis protein	K03406	tar	T	30.247	30.8317	33.9565	33.8105	35.4726	36.3571	27.5232	0.0582944	0.866293	0.705293	0.00579773	0.450402	0.446079	0.0280074	0.846846	0.875122	0.0667489	0.000318709	0.00592019	0.0310264	0.920466	0.702008	-0.0534914	0.772511	0.597754
DLM_1232	contig1_1285094_1287016	7	methyl-accepting chemotaxis protein	K03406	tar	NT	6.54869	6.7203	11.7826	7.1614	7.09589	5.92857	5.90712	0.752387	0.000208604	0.00771498	-0.355318	0.0418601	0.177383	0.0378489	0.598451	0.830762	-0.0159445	0.581519	0.572517	0.715277	0.000651233	0.0178227	-0.331914	0.0590365	0.261003
DLM_1233	contig1_1287040_1288608	8	purine-binding chemotaxis protein CheW	K03408	cheW	NT	16.6675	16.8391	21.913	18.8947	20.1849	20.0714	16.1269	0.299762	0.996151	0.727661	0.00439892	0.960521	0.565441	0.0153127	0.66518	0.848815	0.0926084	0.103963	0.278923	0.285189	0.962562	0.71338	-0.0807498	0.767904	0.596492
DLM_1234	contig1_1288628_1289752	4	two-component system, chemotaxis family, protein-glutamate methylesterase/glutaminase [EC:3.1.1.61 3.5.1.44]	K03412	cheB	NT	3.42755	3.39851	4.78261	3.97544	4.01027	4	3.3839	0.385625	0.671942	0.661304	-0.073874	0.17842	0.329732	-0.0117437	0.588554	0.830405	0.00990092	0.417752	0.51085	0.398108	0.664028	0.652033	-0.0763152	0.199895	0.406163
DLM_1235	contig1_1289718_1290332	3			COG1413	C	2.95724	2.87624	3.82609	3.58947	3.29452	2.5	2.58669	0.276623	0.912941	0.710133	-0.604604	0.0783128	0.24222	-0.0395397	0.713908	0.856914	-0.12639	0.382691	0.498935	0.316902	0.85302	0.69073	-0.470755	0.02963	0.188541
DLM_1236	contig1_1290337_1291179	10	chemotaxis protein methyltransferase CheR [EC:2.1.1.80]	K00575	cheR	NT	10.0523	10.1609	14.3043	10.1368	10.8767	14.3571	8.87616	0.40989	0.0709085	0.333777	0.4194	0.346054	0.414758	0.016028	0.926485	0.888487	0.0989936	0.0455797	0.190011	0.394601	0.0572742	0.305722	0.327912	0.372258	0.477968
DLM_1237	contig1_1291191_1291562	8	two-component system, chemotaxis family, chemotaxis protein CheY	K03413	cheY	T	2.70546	2.53713	3.65217	2.8386	3.01027	7.85714	2.38235	0.289224	0.0462761	0.278159	0.253923	0.77242	0.528453	-0.0925717	0.555857	0.824344	0.0824587	0.813705	0.639337	0.382535	0.0107025	0.127135	0.178924	0.840799	0.612684
DLM_1238	contig1_1291562_1293916	12	two-component system, chemotaxis family, sensor kinase CheA [EC:2.7.13.3]	K03407	cheA	NT	12.9929	12.8738	16.7826	14.3649	15.6164	20.7857	11.644	0.274253	0.678609	0.662348	0.450283	0.52119	0.470049	-0.0127558	0.791744	0.870056	0.11783	0.203411	0.380394	0.287748	0.654193	0.650434	0.339912	0.664965	0.574104
DLM_1239	contig1_1293907_1294158	1	dedicator of cytokinesis protein 3	K05727/K01926			3.05938	3.41584	5.73913	3.70877	3.59247	4.42857	3.12539	0.812598			0.17314			0.159532			-0.048653			0.653806			0.229253
DLM_1240	contig1_1294155_1294520	3	two-component system, chemotaxis family, chemotaxis protein CheY	K03413	cheY	T	3.57482	3.63119	4.91304	4.34386	4.83219	5.85714	3.39628	0.363752	0.120611	0.411092	0.34846	0.00711822	0.0615017	0.0231013	0.476354	0.809932	0.151014	0.0714133	0.231842	0.34139	0.489929	0.606366	0.204905	0.0618855	0.26671
DLM_1241	contig1_1294595_1295722	7	methyl-accepting chemotaxis protein	K03406	tar	NT	18.9335	19.005	21.5652	22.4281	23.3493	19.7143	17.8142	0.0927723	0.645582	0.657693	-0.268824	0.736365	0.522666	0.0059658	0.770901	0.869874	0.0553889	0.30493	0.458853	0.0875459	0.657199	0.651336	-0.316753	0.554453	0.544509
DLM_1242	contig1_1295908_1295747	2	DNA polymerase I [EC:2.7.7.7]	K02335			1.03088	1.0198	1.26087	0.985965	1.19521	1.28571	0.919505	0.195551	0.991277	0.725817	0.300202	0.46872	0.449521	-0.0150547	0.809456	0.871407	0.274965	0.360544	0.48635	0.211345	0.98695	0.717505	0.032697	0.679018	0.577483
DLM_1243	contig1_1296071_1297948	18	two-component system, sensor histidine kinase and response regulator [EC:2.7.13.3]	K11527	baeS	T	21.5297	21.0693	24.7391	23.2175	23.8836	25.0714	19.1734	0.103414	0.745568	0.679512	0.024607	0.138433	0.306614	-0.0306847	0.241966	0.764797	0.0377363	0.104038	0.278923	0.134838	0.557303	0.624663	-0.00566957	0.119598	0.333868
DLM_1244	contig1_1300366_1298933	13					17.1876	17.4975	16.5217	18.9228	18.6575	23.0714	15.2848	-0.155004	0.157962	0.456426	0.199283	0.395766	0.433592	0.0269033	0.469136	0.809342	-0.0227833	0.593733	0.57656	-0.181168	0.12488	0.41629	0.229526	0.305245	0.452898
DLM_1245	contig1_1301307_1301543	0	U3 small nucleolar RNA-associated protein 12	K14556/K10441
DLM_1246	contig1_1302354_1301779	9					12.0119	12.2772	14.6522	12.5368	12.7568	13.6429	10.3313	0.19166	0.674641	0.661304	0.0392119	0.266598	0.378702	0.0320543	0.567411	0.826512	0.0224122	0.717971	0.618519	0.160345	0.561127	0.624663	0.0242594	0.314796	0.457308
DLM_1247	contig1_1303344_1302364	8			COG5301	R	8.84561	8.75248	10.5652	8.89474	9.17466	11	7.7709	0.161296	0.890642	0.707311	0.22372	0.855239	0.541389	-0.0147388	0.550497	0.821923	0.0420165	0.365455	0.48767	0.176774	0.808822	0.682044	0.189163	0.72232	0.585155
DLM_1248	contig1_1303914_1303345	4			COG3778	S	5.31354	5.30941	6.69565	6.22456	6.21918	22.4286	5.43808	0.238558	0.75553	0.680649	1.76653	0.359641	0.420857	-0.000591644	0.764377	0.867603	-0.0039341	0.876016	0.654021	0.239889	0.741682	0.66246	1.77793	0.329004	0.460288
DLM_1249	contig1_1304975_1303911	5			xkdT	S	7.92637	7.37376	8.6087	9.62807	8.99658	6.71429	7.55108	0.0185673	0.848958	0.703437	-0.616098	0.0134974	0.0919416	-0.104421	0.0720121	0.626712	-0.1012	0.0765129	0.240309	0.123727	0.572925	0.626211	-0.507438	0.0106175	0.105768
DLM_1250	contig1_1305328_1304975	2			COG4381	S	2.25416	2.36881	1.95652	2.2807	2.22945	1.5	2.17802	-0.29929	0.0837924	0.367683	-0.687275	0.201336	0.344998	0.0721068	0.0799747	0.640356	-0.0354745	0.385148	0.498935	-0.370658	0.0523157	0.29263	-0.644341	0.192205	0.402173
DLM_1251	contig1_1305979_1306116	1	basic amino acid/polyamine antiporter, APA family	K03294			1.36105	1.55693	2.73913	1.74386	1.64726	1	1.28019	0.91401			-0.885044			0.194521			-0.0849012			0.720228			-0.792683
DLM_1252	contig1_1307067_1306255	0	putative transposase	K07497		L
DLM_1253	contig1_1307405_1307127	0	transposase	K07483		L
DLM_1254	contig1_1307798_1307466	0				S
DLM_1255	contig1_1308946_1307795	5			COG4379	R	4.78622	3.88614	6.21739	5.84912	5.75685	5.14286	4.66254	0.282428	0.747325	0.679512	-0.26841	0.137331	0.306144	-0.300019	0.197914	0.75198	-0.0256267	0.152618	0.330982	0.583187	0.876761	0.694684	-0.235324	0.152752	0.368836
DLM_1256	contig1_1310219_1308930	8			COG4228	R	9.47031	9.19059	10.9565	10.3965	10.2397	7.28571	9.97678	0.115313	0.551882	0.635319	-0.595714	0.127511	0.297377	-0.0427223	0.95903	0.891881	-0.0246054	0.0921589	0.264249	0.158775	0.632523	0.644682	-0.563649	0.206171	0.406295
DLM_1257	contig1_1312333_1310219	11					11.1473	11.4926	11	11.1895	10.637	10.1429	11.1827	-0.11418	0.220046	0.501146	-0.234915	0.1081	0.274092	0.0445428	0.482622	0.811171	-0.0699378	0.114462	0.290594	-0.157984	0.213828	0.491034	-0.157517	0.161378	0.3722
DLM_1258	contig1_1312829_1312446	2	BAI1-associated protein 3	K15621			5.42993	5.56188	6.47826	6.34386	7.13699	5.85714	5.47988	0.15968	0.808773	0.693006	-0.197924	0.643488	0.500743	0.0351707	0.681116	0.851626	0.167268	0.105519	0.278962	0.125249	0.919357	0.702008	-0.357732	0.498708	0.532026
DLM_1259	contig1_1313197_1312826	3					1.75534	1.91832	2.3913	2.19298	2.34932	2.78571	1.94118	0.35105	0.829646	0.698578	0.262393	0.975654	0.569305	0.128618	0.100272	0.66754	0.0966601	0.271163	0.437453	0.223172	0.732721	0.662204	0.173193	0.83002	0.611419
DLM_1260	contig1_1314698_1313271	10			COG4386	R	17.0048	16.4678	17.7826	19.1368	18.1301	14.9286	16.8359	-0.0304643	0.384013	0.58166	-0.441037	0.127857	0.297377	-0.0457571	0.316089	0.783922	-0.0806488	0.155186	0.333415	0.0160322	0.456665	0.596242	-0.352928	0.3027	0.452898
DLM_1261	contig1_1314952_1314698	2	RNA polymerase sigma-70 factor, ECF subfamily	K03088/K12999			2.5772	2.25743	3.08696	2.65263	3.06164	1.85714	2.37152	0.165389	0.775347	0.682459	-0.597099	0.0634093	0.219589	-0.190593	0.148971	0.731083	0.204196	0.236329	0.412115	0.356722	0.975121	0.715242	-0.793836	0.116993	0.330428
DLM_1262	contig1_1315614_1314949	10			COG5003	R	11.1045	10.5767	8.69565	11.8456	11.8356	14	11.2585	-0.452843	0.0583346	0.309256	0.151362	0.612806	0.494161	-0.0689104	0.258899	0.764797	-0.00431171	0.300243	0.456267	-0.383193	0.0710055	0.338249	0.163133	0.807973	0.606117
DLM_1263	contig1_1316069_1315614	3			COG4387	S	4.13777	3.44307	5.26087	4.60351	4.64041	5.57143	3.78019	0.24363	0.129112	0.424157	0.175038	0.240688	0.361581	-0.263594	0.705533	0.853991	0.00886776	0.554015	0.563878	0.507963	0.439012	0.590779	0.17363	0.1378	0.355992
DLM_1264	contig1_1316401_1316069	1	A-kinase anchor protein 12	K16528/K05807			0.109264	0.133663	0.434783	0.161404	0.136986	0.0714286	0.109907	1.89749			-1.25886			0.291322			-0.239326			1.60691			-1.01207
DLM_1265	contig1_1317284_1316379	9			COG4397	R	10.6936	11.2079	14.913	12.1193	12.6027	17.2143	9.96594	0.384835	0.185424	0.472251	0.42354	0.677905	0.50873	0.0683039	0.124048	0.702396	0.0537454	0.905504	0.664075	0.317271	0.252916	0.515122	0.377255	0.678154	0.577402
DLM_1266	contig1_1317696_1317295	3					6.03088	6.24257	7.6087	6.45614	6.9726	4.14286	5.47833	0.233157	0.778544	0.683983	-0.747113	0.204514	0.346651	0.0497236	0.0854218	0.648008	0.106996	0.284721	0.442897	0.184173	0.845351	0.689364	-0.846649	0.144014	0.359784
DLM_1267	contig1_1318758_1317700	5			COG4388	R	4.78622	4.53713	4.26087	5.2	5.58562	5.85714	4.38235	-0.288896	0.284583	0.539562	0.0601321	0.738205	0.52269	-0.0816766	0.307156	0.783022	0.100256	0.358353	0.4852	-0.20648	0.40255	0.585308	-0.0326639	0.601145	0.557228
DLM_1268	contig1_1320395_1319832	1			COG5005	R	0.985748	1.15594	0.478261	1.2807	1.34932	1.92857	0.965944	-1.13841			0.507838			0.230307			0.0726069			-1.36798			0.442691
DLM_1269	contig1_1321937_1320663	10			COG2369	S	10.696	11.3564	14.1304	12.1439	12.2705	11.5714	12.0046	0.306746	0.231549	0.508631	-0.15242	0.125433	0.2946	0.0869749	0.141748	0.729714	0.0122868	0.531673	0.555825	0.220511	0.351942	0.56206	-0.157247	0.124394	0.339805
DLM_1270	contig1_1323507_1321924	4			COG4383	S	4.21853	4.12624	4.21739	4.68421	4.63356	4.5	3.97833	-0.095382	0.752086	0.680649	-0.140641	0.498124	0.464657	-0.0313815	0.873327	0.884708	-0.0183702	0.920586	0.665594	-0.0632611	0.702493	0.657432	-0.114811	0.452713	0.515173
DLM_1271	contig1_1325132_1323516	9					14.6271	14.146	19.3478	15.7614	16.9315	15.0714	13.226	0.306228	0.768086	0.682088	-0.160437	0.0860407	0.248541	-0.0475325	0.359864	0.790639	0.100395	0.142909	0.320166	0.3545	0.911423	0.701201	-0.253373	0.0200586	0.153995
DLM_1272	contig1_1325154_1325618	4	glutamyl-tRNA synthetase [EC:6.1.1.17]	K01885			2.0285	2.0396	2.47826	2.44912	2.53082	2.42857	1.94582	0.175157	0.914575	0.710286	-0.172008	0.442311	0.444849	-0.00243808	0.579015	0.826512	0.0353712	0.861896	0.648694	0.178334	0.817108	0.682898	-0.19992	0.607209	0.559051
DLM_1273	contig1_1326115_1325615	4					7.27791	7.30941	6.30435	7.21404	7.69521	10.7857	6.22601	-0.361254	0.716936	0.66917	0.490004	0.564702	0.481131	0.00766823	0.935095	0.888865	0.0906468	0.663108	0.601149	-0.368183	0.695798	0.655057	0.406817	0.556918	0.545444
DLM_1274	contig1_1326336_1326115	2	chromosome segregation protein	K03529/K01916			2.81235	2.66089	1.56522	3.20351	3.53425	2.35714	2.48452	-0.940407	0.611915	0.652644	-0.525374	0.744634	0.52393	-0.0793365	0.88934	0.885318	0.139064	0.322078	0.467589	-0.860331	0.531258	0.61952	-0.656978	0.411927	0.495474
DLM_1275	contig1_1326916_1326323	5	DNA recombination protein RmuC	K09760			5.15914	4.93812	5.47826	5.90175	6.24658	4.07143	4.8096	-0.0112422	0.360548	0.570974	-0.691216	0.024404	0.133245	-0.0634103	0.256021	0.764797	0.0756645	0.852548	0.646137	0.0529075	0.440297	0.590875	-0.75942	0.0459961	0.230886
DLM_1276	contig1_1327146_1326913	3	photosystem II P680 reaction center D1 protein [EC:1.10.3.9]	K02703			1.61995	1.64356	3.04348	1.45614	1.45548	1.64286	1.32353	0.806766	0.0656282	0.325308	0.0411403	0.301248	0.391025	0.0144676	0.629933	0.8387	-0.00988044	0.665605	0.602033	0.793038	0.203643	0.486291	0.0584804	0.545389	0.543712
DLM_1277	contig1_1327568_1327146	4	peptidoglycan LD-endopeptidase CwlK [EC:3.4.-.-]	K17733			2.15439	2.10149	1.95652	2.41404	2.5411	2.14286	1.89938	-0.285186	0.812978	0.693145	-0.337333	0.219951	0.353474	-0.0397692	0.229601	0.757284	0.0764787	0.327431	0.470302	-0.244677	0.843282	0.688964	-0.406352	0.150965	0.366156
DLM_1278	contig1_1330359_1329619	15	3-methylcrotonyl-CoA carboxylase beta subunit [EC:6.4.1.4]	K01969/K01653			24.7791	24.9579	27.7826	25.6632	26.9623	23.3571	22.3901	0.0684971	0.540821	0.634699	-0.222422	0.0853624	0.248541	0.0113106	0.7108	0.855304	0.0689692	0.36772	0.488596	0.0579259	0.558996	0.624663	-0.283931	0.057248	0.259655
DLM_1279	contig1_1330831_1330397	0
DLM_1280	contig1_1331247_1330828	2			COG4382	S	2.45368	2.40842	4.08696	2.80351	2.86644	2.07143	2.08669	0.641085	0.921953	0.712013	-0.519367	0.210822	0.350943	-0.0263326	0.272041	0.772469	0.0293398	0.98618	0.68088	0.668157	0.93309	0.703636	-0.541248	0.00222445	0.0331902
DLM_1281	contig1_1332151_1331879	0	DNA-binding protein HU-beta	K03530		L
DLM_1282	contig1_1332464_1332162	4	protein phosphatase 1E [EC:3.1.3.16]	K17501			4.70784	4.36881	4.6087	4.78246	5.38699	4.92857	4.27245	-0.137918	0.62129	0.653504	-0.0529754	0.783799	0.531169	-0.107472	0.32712	0.78744	0.171876	0.0155012	0.0995409	-0.0297068	0.705009	0.65767	-0.217392	0.402659	0.494034
DLM_1283	contig1_1333074_1332466	3					1.01425	1.16832	0.347826	1.01404	1.21918	2.42857	1.02786	-1.63897	0.04989	0.289322	1.17724	0.0908167	0.255772	0.204547	0.492847	0.81321	0.263115	0.0629011	0.218385	-1.84278	0.0834888	0.359921	0.921585	0.102753	0.31758
DLM_1284	contig1_1333451_1333071	3			hipB	K	2.82898	2.84406	3.13043	2.96842	2.95205	3.92857	2.75387	0.0510884	0.394768	0.583462	0.321549	0.314557	0.398391	0.00820135	0.525406	0.820839	-0.0106621	0.903135	0.663909	0.0436264	0.420202	0.58641	0.339671	0.15418	0.369399
DLM_1285	contig1_1333786_1333469	3	acetate---CoA ligase (ADP-forming) [EC:6.2.1.13]	K24012			1.7981	1.82921	1.30435	2.06667	2.05822	2.21429	1.73375	-0.558138	0.0556493	0.30551	0.0167757	0.659055	0.50457	0.025277	0.752313	0.864953	-0.00859493	0.756619	0.626006	-0.582675	0.065226	0.328248	0.0328304	0.640778	0.568404
DLM_1286	contig1_1334117_1333764	1					0.657957	0.727723	1.26087	0.357895	0.431507	0.214286	0.572755	0.84336			-0.82276			0.145926			0.267162			0.698173			-1.08246
DLM_1287	contig1_1334745_1334104	3					5.07601	5	4.04348	4.27719	4.53767	4.71429	5.2678	-0.423091	0.0458991	0.277649	0.0576149	0.740442	0.523488	-0.0212357	0.582228	0.827368	0.0826019	0.802069	0.636932	-0.401116	0.0162137	0.161853	-0.0175273	0.874261	0.621014
DLM_1288	contig1_1335496_1334756	2			COG2842	R	1.78147	1.78713	3.47826	2.24211	2.42466	3.07143	1.95666	0.870302	0.437079	0.605218	0.371296	0.875175	0.544112	0.00510421	0.796601	0.870056	0.110241	0.643314	0.593219	0.865938	0.388638	0.58088	0.268514	0.939644	0.635086
DLM_1289	contig1_1337571_1335505	8	putative transposase	K07497			5.57482	5.29703	4.95652	5.61404	6.09932	4.85714	5.98916	-0.264591	0.444839	0.606079	-0.29169	0.493825	0.461632	-0.0732111	0.751728	0.864953	0.116923	0.257964	0.428452	-0.190641	0.442921	0.592121	-0.401154	0.379825	0.481963
DLM_1290	contig1_1338050_1337568	1	leucyl/phenylalanyl-tRNA---protein transferase [EC:2.3.2.6]	K00684			2.03563	2.11881	2.30435	2.26316	2.36986	2.35714	1.89009	0.0838901			-0.024058			0.0583116			0.0637806			0.0263179			-0.0803788
DLM_1291	contig1_1338421_1338116	1	Ner family transcriptional regulator	K07724	nlp	K	0.736342	0.700495	1.3913	0.768421	0.989726	0.857143	0.685759	0.822997			0.0748787			-0.0714702			0.362446			0.895206			-0.280108
DLM_1292	contig1_1338774_1339040	2	5,10-methylenetetrahydromethanopterin reductase [EC:1.5.98.2]	K00320/K02411			1.48931	1.48515	1.95652	1.01404	1.14384	0.285714	1.35913	0.298653	0.858454	0.703917	-1.91022	0.178594	0.329737	-0.00350698	0.932707	0.888487	0.171086	0.0124033	0.0845965	0.302899	0.869764	0.693226	-2.07385	0.167161	0.377662
DLM_1293	contig1_1339220_1339426	2	Ras GTPase-activating protein 1	K04352/K01626			1.51069	1.7203	2.21739	2.25263	2.23288	2.28571	1.71517	0.458663	0.772215	0.682459	-0.0617263	0.661375	0.504767	0.187982	0.191098	0.75198	-0.0153936	0.730207	0.621892	0.271421	0.914406	0.701977	-0.0388729	0.655512	0.571161
DLM_1294	contig1_1340882_1340070	0	putative transposase	K07497		L
DLM_1295	contig1_1341220_1340942	0	transposase	K07483		L
DLM_1296	contig1_1343451_1342213	16	type VI secretion system secreted protein VgrG	K11904	COG4253	S	19.2779	20.0866	18.8261	20.5088	20.4623	20	17.8994	-0.140642	0.263789	0.527238	-0.137784	0.104599	0.273274	0.059818	0.937951	0.888865	-0.00712298	0.912045	0.664843	-0.19972	0.239287	0.504751	-0.123201	0.101838	0.315763
DLM_1297	contig1_1344142_1343534	2	DNA adenine methylase [EC:2.1.1.72]	K06223	dam	L	3.962	4.18069	8.26087	5.22456	6.32877	4.21429	3.75387	0.965073	0.11354	0.40829	-0.392782	0.224906	0.35472	0.078046	0.840703	0.874743	0.273929	0.0646457	0.219484	0.887766	0.226577	0.49871	-0.659251	0.134628	0.352968
DLM_1298	contig1_1345020_1344160	0	putative transposase	K07497		L
DLM_1299	contig1_1345280_1345017	0	putative transposase	K07497
DLM_1300	contig1_1345394_1347250	31			cls	I	24.5558	24.4505	31.7826	26.6702	28.5719	28.3571	22.5882	0.274204	0.760589	0.680649	-0.00042218	0.177593	0.328835	-0.00571579	0.887085	0.885318	0.0971321	0.00725704	0.0590361	0.280659	0.747475	0.663981	-0.0900946	0.0683805	0.272287
DLM_1301	contig1_1347254_1348540	18	uncharacterized protein	K07126	COG0790	R	23.1021	24.3267	21.8696	25.5053	26.9966	49.2857	20.918	-0.17667	0.0421045	0.264675	0.866316	0.956975	0.564913	0.0749035	0.155045	0.733786	0.0795405	0.00585554	0.050972	-0.250834	0.029113	0.217666	0.794236	0.783344	0.602045
DLM_1302	contig1_1348703_1351348	1	type VI secretion system secreted protein VgrG	K11904	vgrG	S	3.87648	3.94307	3.73913	4.48772	4.50685	3.42857	3.76006	-0.14704			-0.471135			0.0251012			0.00345093			-0.171401			-0.467126
DLM_1303	contig1_1351369_1352232	11					13.6461	13.6782	12.5217	14.9544	15.2089	11.3571	12.548	-0.22331	0.115933	0.409381	-0.487815	0.139025	0.306614	0.00337224	0.486416	0.812274	0.0220277	0.316193	0.465429	-0.225942	0.0950842	0.378147	-0.502383	0.0917594	0.300624
DLM_1304	contig1_1352893_1353225	0
DLM_1305	contig1_1353440_1353772	0
DLM_1306	contig1_1354164_1354319	0	succinyl-CoA:acetate CoA-transferase [EC:2.8.3.18]	K18118
DLM_1307	contig1_1354316_1355938	12					15.7553	16.1361	16.0435	14.0772	14.5034	11.2857	14.3576	-0.0688478	0.142727	0.439653	-0.401622	0.00694016	0.0609668	0.0349851	0.349252	0.790639	0.0403481	0.764482	0.62836	-0.103093	0.129183	0.417111	-0.43451	0.00906885	0.0957101
DLM_1308	contig1_1356276_1357469	8					8.41568	8.82426	10.3478	8.87368	8.56164	9.57143	7.39009	0.186512	0.460798	0.612634	0.0213503	0.806373	0.534448	0.0677207	0.761909	0.866639	-0.0526605	0.849175	0.645426	0.119531	0.429537	0.58641	0.0814705	0.859605	0.61862
DLM_1309	contig1_1359345_1358425	2	LysR family transcriptional regulator, nod-box dependent transcriptional activator	K14657	lysR	K	4.79335	4.43069	9.47826	5.02456	5.37671	4.5	4.03251	0.888595	0.159028	0.458427	-0.241833	0.510254	0.468502	-0.112971	0.426064	0.802484	0.0950408	0.408749	0.508427	1.0023	0.204344	0.487487	-0.329414	0.415111	0.495907
DLM_1310	contig1_1359629_1360555	9			COG4313	C	12.1306	12.3911	15.3478	13	13.911	15.8571	11.017	0.237884	0.684903	0.662516	0.196267	0.643721	0.500743	0.0314325	0.33132	0.790639	0.0983536	0.326305	0.470127	0.207191	0.783277	0.674625	0.105373	0.510314	0.535172
DLM_1311	contig1_1360609_1361769	4			COG0412	Q	8.92399	8.71287	10.913	9.11228	9.15068	8.42857	8.75077	0.195299	0.0540438	0.299357	-0.195284	0.158726	0.320461	-0.0340097	0.769554	0.869592	0.0033817	0.740088	0.624275	0.230048	0.141076	0.429757	-0.191206	0.265314	0.4365
DLM_1312	contig1_1361823_1362749	3					3.74822	3.37871	5.69565	4.52281	4.33904	4.71429	3.59752	0.508663	0.170592	0.462613	-0.0229392	0.719968	0.519542	-0.1492	0.342423	0.790639	-0.062528	0.305862	0.459655	0.658602	0.0829132	0.359921	0.0470486	0.579239	0.550378
DLM_1313	contig1_1362772_1363110	2			nirD	PR	1.37055	1.09901	2.21739	1.90877	1.85959	1.35714	1.58514	0.219616			-0.65018			-0.313748			-0.0456851			0.534104			-0.597035
DLM_1314	contig1_1363154_1364284	5			ubiH	HC	3.63183	3.59653	7.34783	4.61754	4.75342	3.71429	3.86378	0.921628	0.155886	0.455753	-0.396801	0.853161	0.541389	-0.0135577	0.393189	0.800991	0.0391558	0.213426	0.388802	0.935925	0.206818	0.489332	-0.428497	0.93618	0.634783
DLM_1315	contig1_1364345_1365499	4			araJ	G	7.46556	7.49505	11.8261	8.90175	8.75685	10.2143	7.80031	0.568657	0.7919	0.689343	0.115667	0.358182	0.420429	0.0062189	0.560363	0.825521	-0.0263636	0.917466	0.664903	0.563178	0.669325	0.652033	0.14949	0.218726	0.41113
DLM_1316	contig1_1365496_1366311	3			COG1878	R	3.71496	3.93812	6.17391	3.85263	3.69521	6.07143	3.34365	0.637843	0.826502	0.697614	0.573432	0.729033	0.522424	0.0846893	0.88019	0.885318	-0.0628755	0.104334	0.278923	0.553893	0.815807	0.682898	0.643767	0.788642	0.60285
DLM_1317	contig1_1366369_1366956	4			ManC	G	5.37767	5.0396	7.91304	6.58596	6.46575	4.28571	5.16254	0.462257	0.0187495	0.178841	-0.702619	0.0397379	0.170646	-0.0931404	0.439958	0.802484	-0.0292622	0.663388	0.601149	0.556137	0.00964233	0.120262	-0.665897	0.0130651	0.119266
DLM_1318	contig1_1366953_1367936	2	fumarylacetoacetate (FAA) hydrolase [EC:3.7.1.2]	K16171	mhpD	Q	1.83848	1.89851	1.91304	2.50877	2.41096	1.5	1.97368	-0.0376371	0.735959	0.675333	-0.824779	0.405505	0.434958	0.046889	0.749409	0.864953	-0.0600601	0.116253	0.291305	-0.0837867	0.738073	0.662204	-0.757259	0.421514	0.498601
DLM_1319	contig1_1367933_1368928	6	D-erythronate 2-dehydrogenase [EC:1.1.1.410]	K22025	wcaG	MG	6.74822	6.38366	8.3913	8.33333	8.33562	6.64286	6.67337	0.219395	0.668436	0.660801	-0.40985	0.254063	0.370005	-0.0795911	0.14291	0.731083	-0.00229064	0.759021	0.626267	0.299725	0.466179	0.600071	-0.400099	0.251563	0.42877
DLM_1320	contig1_1370333_1369161	7	p-hydroxybenzoate 3-monooxygenase [EC:1.14.13.2]	K00481	ubiH	HC	4.36817	4.07921	4.91304	4.98246	4.77055	6.71429	3.63932	0.0664849	0.68689	0.662862	0.33422	0.654062	0.50244	-0.0961232	0.0213342	0.55089	-0.069582	0.462907	0.531747	0.163348	0.793878	0.675869	0.411262	0.726839	0.586282
DLM_1321	contig1_1370887_1371426	2	AraC family transcriptional regulator, transcriptional activator of pobA	K18954/K02508	araC	K	1.15914	1.08168	1.69565	1.32281	1.41781	1.85714	1.0387	0.453786	0.315327	0.553938	0.406722	0.644207	0.500743	-0.0992519	0.725533	0.860414	0.097374	0.309814	0.46265	0.553777	0.48073	0.606313	0.316808	0.702737	0.582682
DLM_1322	contig1_1373300_1371675	7	methyl-accepting chemotaxis protein	K03406	tar	NT	10.5297	10.3985	14.2174	11.1649	12.2055	4.71429	9.36997	0.3382	0.0605712	0.314076	-1.32662	0.000845036	0.01241	-0.0175546	0.36075	0.790639	0.125871	0.887105	0.657366	0.356494	0.0426171	0.266328	-1.44503	0.000888698	0.0170149
DLM_1323	contig1_1374738_1373971	10	polar amino acid transport system substrate-binding protein	K02030/K14075	hisJ	ET	10.7696	11.1757	16.5217	11.5123	12.6644	13.6429	9.59133	0.522408	0.63475	0.656013	0.162212	0.193357	0.340694	0.0539376	0.466521	0.807364	0.134917	0.0784944	0.243703	0.46921	0.682834	0.652033	0.0347546	0.120786	0.334168
DLM_1324	contig1_1379239_1374878	41	fibronectin-binding autotransporter adhesin	K19231		U	43.886	42.6262	49.087	47.3368	48.3425	49.5714	36.7957	0.0610417	0.480021	0.619255	-0.0225259	0.22452	0.35472	-0.0419694	0.82955	0.873926	0.0299825	0.0695014	0.228564	0.103751	0.504058	0.609359	-0.0451372	0.0853325	0.296452
DLM_1325	contig1_1379630_1381630	9	two-component system, sensor histidine kinase LadS	K20971	baeS	T	7.89311	7.97525	14.2174	9.22105	9.33219	10.5714	7.4582	0.749059	0.401036	0.586657	-0.0245587	0.529084	0.471236	0.0139957	0.464072	0.807364	0.0131616	0.985527	0.680839	0.735803	0.305412	0.542595	-0.0302606	0.530737	0.539335
DLM_1326	contig1_1382324_1381662	6	two-component system, OmpR family, response regulator	K02483/K07660	ompR	TK	5.42755	5.07673	7	6.52982	6.25342	6.85714	5.04489	0.266231	0.680081	0.662516	-0.0257522	0.893865	0.549187	-0.0941179	0.254265	0.764797	-0.0659045	0.0669956	0.225141	0.361088	0.546048	0.621712	0.047612	0.623211	0.563063
DLM_1327	contig1_1382833_1382525	2	uncharacterized protein	K09137	COG1993	S	2.10451	1.86634	2.91304	2.31579	2.64384	21.7143	1.81579	0.374047	0.214294	0.496407	3.14631	0.628958	0.497651	-0.172746	0.600553	0.830762	0.188443	0.391122	0.500393	0.547533	0.351361	0.56206	2.96533	0.643987	0.569374
DLM_1328	contig1_1383585_1382857	3			fabG	IQR	4.4323	4.37129	3.04348	4.50526	4.33904	7	3.89474	-0.763516	0.28923	0.540491	0.541561	0.769687	0.527897	-0.0171889	0.816195	0.872476	-0.0581081	0.63823	0.590894	-0.745588	0.205685	0.489248	0.607129	0.716339	0.58505
DLM_1329	contig1_1384043_1383582	3	glc operon protein GlcG	K11477	glcG	R	4.91924	4.0396	7.21739	4.76491	4.33219	3.64286	4.34365	0.455615	0.453827	0.610517	-0.496582	0.191392	0.339674	-0.280062	0.414593	0.802484	-0.140195	0.754949	0.626006	0.736416	0.437186	0.589611	-0.348927	0.453383	0.515173
DLM_1330	contig1_1385107_1384067	9	membrane fusion protein, multidrug efflux system	K03543	emrA	V	9.95962	10.4158	11.913	11.8105	12.1336	10.2143	9.17183	0.155227	0.514345	0.628001	-0.307842	0.0468761	0.190257	0.064813	0.920522	0.888487	0.0377052	0.395959	0.502374	0.0911537	0.469887	0.602375	-0.338088	0.0253681	0.174789
DLM_1331	contig1_1386647_1385112	14	MFS transporter, DHA2 family, multidrug resistance protein	K03446			18.8789	18.8639	24.1304	21.2	22.0137	19.5	16.7508	0.259089	0.0907891	0.378869	-0.20335	0.238404	0.360858	-0.000615593	0.464284	0.807364	0.0516515	0.44449	0.52414	0.260444	0.073644	0.341019	-0.247542	0.227956	0.4174
DLM_1332	contig1_1387989_1386640	7			tolC	MU	7.74347	7.68564	9.13043	8.99649	8.53082	6.85714	7.57121	0.14271	0.831352	0.698578	-0.474515	0.0726259	0.232768	-0.0102827	0.652904	0.845388	-0.0793635	0.53986	0.558513	0.153732	0.762428	0.66769	-0.387692	0.10779	0.323015
DLM_1333	contig1_1388293_1388928	6	TetR/AcrR family transcriptional regulator, mexJK operon transcriptional repressor	K18301/K18130	acrR	K	6.7601	6.69802	5.78261	6	6.01027	5.78571	6.6192	-0.320316	0.0340514	0.234324	-0.135227	0.676685	0.50873	-0.0127779	0.953975	0.891676	-0.000217585	0.915476	0.664891	-0.306799	0.0228839	0.191542	-0.12755	0.719797	0.585155
DLM_1334	contig1_1388981_1389118	0	tensin	K18080/K02014
DLM_1335	contig1_1390239_1389235	8	LacI family transcriptional regulator	K02529	COG4977	K	8.2209	8.67574	12.3043	10.0386	9.80137	6.85714	8.43344	0.485038	0.899314	0.707311	-0.644716	0.0717008	0.231444	0.0790883	0.111284	0.680341	-0.0351679	0.320964	0.467125	0.406689	0.941358	0.705347	-0.602089	0.0742926	0.280508
DLM_1336	contig1_1390345_1391175	7			mhpC	R	6.07363	6.17327	4.65217	6.21404	6.07192	7.57143	5.45046	-0.492066	0.109467	0.402388	0.192679	0.603116	0.491651	0.0233977	0.356892	0.790639	-0.032799	0.864437	0.649714	-0.514724	0.103964	0.388137	0.232938	0.56836	0.548079
DLM_1337	contig1_1391201_1391806	8	FMN-dependent NADH-azoreductase [EC:1.7.1.17]	K01118	acpD	I	9.81473	9.23267	9.73913	8.18947	10.6199	350.071	7.96594	-0.106149	0.632335	0.656013	5.33497	0.323874	0.403549	-0.0876687	0.286478	0.774403	0.372237	0.879561	0.655209	-0.0177405	0.758003	0.666851	4.9741	0.291297	0.449914
DLM_1338	contig1_1391833_1392144	4	uncharacterized protein	K09780	COG2350	S	5.27791	5.00743	5.04348	4.71579	4.85959	5.64286	4.47988	-0.166525	0.744514	0.679207	0.164243	0.529736	0.471381	-0.0738598	0.27715	0.774403	0.0369012	0.478935	0.538586	-0.0919254	0.909126	0.701201	0.134802	0.524175	0.536562
DLM_1339	contig1_1392827_1392705	0	carbonic anhydrase [EC:4.2.1.1]	K01672
DLM_1340	contig1_1392859_1393908	7			COG2199	T	4.91686	5.05198	4.69565	5.23158	5.33904	10.3571	4.33282	-0.172735	0.635186	0.656013	0.8945	0.138727	0.306614	0.0403194	0.701642	0.853753	0.0248785	0.956587	0.673156	-0.212315	0.564115	0.624898	0.825745	0.395184	0.490239
DLM_1341	contig1_1394335_1393988	1			COG2329	R	1.91211	1.89356	1.69565	2.10877	2.16096	1.57143	1.85449	-0.268322			-0.507086			-0.0135331			0.0325827			-0.254049			-0.532209
DLM_1342	contig1_1395446_1394346	4	cytochrome P450 family 144	K21200	cypX	Q	7.08314	7.20297	9.08696	8.24211	8.27055	10	6.79876	0.264416	0.461318	0.612634	0.196155	0.768578	0.527897	0.0247349	0.989011	0.895841	0.00228419	0.989927	0.68165	0.24042	0.429141	0.58641	0.201331	0.773473	0.597855
DLM_1343	contig1_1395520_1396203	5			arsR	K	9.19002	9.2005	8	9.1614	9.16781	9	7.85759	-0.295062	0.231895	0.508631	-0.108404	0.651144	0.502082	0.00217392	0.866036	0.881852	-0.00167761	0.963803	0.673387	-0.296497	0.209725	0.489332	-0.0992662	0.669012	0.574837
DLM_1344	contig1_1396794_1396471	2			arsR	K	1.39667	1.39356	3.17391	1.34035	1.45548	1.85714	1.28173	1.09163			0.229844			-0.0062879			0.118133			1.09865			0.119172
DLM_1345	contig1_1396954_1398003	10	2-oxo-3-(phosphooxy)propyl 3-oxoalkanoate synthase [EC:2.3.1.277]	K22463			12.2589	12.104	15.8696	13.7088	13.7397	19.2857	10.6625	0.260251	0.120492	0.411092	0.398733	0.213325	0.351043	-0.019677	0.929577	0.888487	0.00142537	0.227625	0.403653	0.280667	0.101304	0.384007	0.404767	0.272332	0.440829
DLM_1346	contig1_1398020_1398685	1	putative hydrolase of the HAD superfamily	K07025	COG1011	R	0.00475059	0.0247525	0.0434783	0.0175439	0.010274	0.0714286	0.0108359
DLM_1347	contig1_1398682_1399899	10	nocardicin N-oxygenase [EC:1.14.13.-]	K19106/K15468	cypX	Q	14.9549	14.8639	22.2174	18.7684	18.3425	19.7857	13.6889	0.468961	0.0610281	0.314585	-0.0151732	0.753389	0.526015	-0.00810155	0.214731	0.753814	-0.0352637	0.87635	0.654021	0.477802	0.0508387	0.288249	0.0275503	0.82286	0.609465
DLM_1348	contig1_1399919_1401448	10			araJ	G	14.0166	14.5619	24.087	15.7333	16.1404	18.2857	12.5093	0.683757	0.776258	0.682703	0.134133	0.785891	0.531169	0.0555878	0.538679	0.820839	0.0341671	0.490202	0.54129	0.628909	0.843042	0.688964	0.107425	0.839898	0.612684
DLM_1349	contig1_1401608_1401820	2	putative transcriptional regulator	K07729/K18988	hipB	K	5.90261	5.89109	4.13043	6.2386	6.67123	6.85714	4.80186	-0.610053	0.451351	0.609861	0.0536261	0.83462	0.539359	-0.00228831	0.578905	0.826512	0.0940461	0.733258	0.622827	-0.607026	0.2954	0.535395	-0.0329602	0.691275	0.581973
DLM_1350	contig1_1401965_1403032	8	YidC/Oxa1 family membrane protein insertase	K03217			6.87173	6.94802	6.34783	7.67368	7.71918	10.6429	5.87461	-0.214325	0.223856	0.501839	0.384044	0.726051	0.521981	0.0193969	0.854741	0.878275	0.00469502	0.928755	0.667151	-0.232982	0.206935	0.489332	0.386809	0.728476	0.586282
DLM_1351	contig1_1404380_1403466	4			lysR	K	4.65321	4.09158	8	3.27368	3.00342	2.57143	4.16409	0.683345	0.352211	0.570692	-0.462439	0.247976	0.365683	-0.184105	0.359983	0.790639	-0.120979	0.239913	0.415223	0.868189	0.334086	0.556593	-0.334001	0.259944	0.432938
DLM_1352	contig1_1404519_1404400	2	DNA repair protein RecN (Recombination protein N)	K03631			1.97387	1.79703	5.21739	2.49474	2.5137	2	1.75232	1.30731	0.00883159	0.113636	-0.401648	0.567234	0.481794	-0.134883	0.42838	0.802484	0.00823821	0.930061	0.667151	1.44293	0.05475	0.298936	-0.402426	0.474372	0.523968
DLM_1353	contig1_1404496_1404927	3	lipoyl-dependent peroxiredoxin [EC:1.11.1.28]	K04063	osmC	O	3.80998	3.58911	8.26087	4.67368	4.63014	4.57143	3.49381	1.02152	0.0403725	0.261096	-0.114675	0.579417	0.486081	-0.0856253	0.286028	0.774403	-0.0161912	0.95782	0.673197	1.10788	0.0472469	0.279321	-0.0910242	0.546821	0.543712
DLM_1354	contig1_1404967_1406385	5	coniferyl-aldehyde dehydrogenase [EC:1.2.1.68]	K00154/K00128	putA	C	5.44656	5.19307	8.52174	6.45614	6.56849	7.5	4.65325	0.55081	0.102933	0.397331	0.133459	0.479347	0.454055	-0.0682257	0.154505	0.733786	0.0222047	0.810462	0.639276	0.619775	0.0822064	0.358196	0.118714	0.480958	0.526596
DLM_1355	contig1_1406434_1407111	3			thiJ	R	4.95487	5.05941	6.6087	5.10877	5.67466	4.85714	4.2709	0.320525	0.534437	0.632027	-0.155629	0.404885	0.434958	0.030652	0.936754	0.888865	0.148871	0.00148758	0.0190519	0.290612	0.552681	0.624149	-0.29704	0.259822	0.432938
DLM_1356	contig1_1409087_1407996	6	iron complex transport system permease protein	K02015	fepD	P	4.88361	5.12871	7.34783	5.45263	6.07534	9.57143	4.70588	0.494376	0.852225	0.703437	0.729022	0.0697937	0.227441	0.0711797	0.671893	0.851063	0.153327	0.372519	0.492135	0.423936	0.901883	0.699752	0.583154	0.107797	0.323015
DLM_1357	contig1_1410366_1409227	3	iron complex transport system substrate-binding protein	K02016	fepB	P	5.64608	5.86139	8.78261	5.35088	5.81849	6.92857	5.11146	0.542406	0.372641	0.577538	0.290023	0.80342	0.534031	0.0545231	0.344094	0.790639	0.118184	0.503163	0.546089	0.488623	0.410205	0.58641	0.179298	0.916614	0.629842
DLM_1358	contig1_1412967_1411351	4	methyl-accepting chemotaxis protein	K03406	tar	NT	2.02375	1.96287	1.95652	2.6386	2.5	3.85714	1.89628	-0.195713	0.505822	0.624806	0.424046	0.795115	0.532059	-0.0372217	0.499001	0.813884	-0.0709943	0.196702	0.372174	-0.157752	0.50792	0.609734	0.5025	0.72869	0.586282
DLM_1359	contig1_1414746_1414249	7	ureidoglycolate lyase [EC:4.3.2.3]	K01483	dAL3	F	13.7577	13.2351	14.9565	14.2246	14.3801	15.7143	11.9102	0.0220874	0.943208	0.71587	0.0557841	0.763212	0.526949	-0.0548584	0.987661	0.895841	0.0130566	0.598377	0.57863	0.0776851	0.948678	0.707525	0.0501872	0.653621	0.570669
DLM_1360	contig1_1415771_1414743	4	allantoicase [EC:3.5.3.4]	K01477	alc	F	3.80998	3.88861	3.6087	4.3614	4.50342	4.92857	3.36068	-0.187183	0.582104	0.642132	0.0760417	0.905761	0.551435	0.0317694	0.653821	0.84539	0.0437353	0.41053	0.508547	-0.218213	0.581258	0.628119	0.0397661	0.996769	0.64917
DLM_1361	contig1_1416531_1415800	1	polar amino acid transport system ATP-binding protein [EC:7.4.2.1]	K02028	glnQ	E	3.39905	3.35891	7.95652	4.08421	4.88014	5.64286	2.81424	1.13201			0.383609			-0.016607			0.254179			1.14936			0.13689
DLM_1362	contig1_1417168_1416518	3	polar amino acid transport system permease protein	K02029	hisM	E	0.997625	0.945545	0.695652	1.14737	1.09589	2.5	0.965944	-0.697892	0.387229	0.583312	1.00787	0.0776979	0.24222	-0.0816652	0.667728	0.849318	-0.0827802	0.925932	0.666308	-0.615487	0.433797	0.588486	1.09811	0.203482	0.406295
DLM_1363	contig1_1417833_1417165	1	polar amino acid transport system permease protein	K02029	hisM	E	1.0095	1.03713	1.95652	1.27018	1.12329	1.78571	0.952012	0.859655			0.408714			0.0394834			-0.179986			0.820911			0.596159
DLM_1364	contig1_1418706_1417912	4	polar amino acid transport system substrate-binding protein	K02030	hisJ	ET	4.25178	4.36386	8.34783	5.52281	5.70205	5.64286	4.0387	0.868886	0.169225	0.460423	-0.0832201	0.972564	0.568576	0.0379821	0.0652386	0.624767	0.0445654	0.787584	0.634871	0.831643	0.174026	0.46296	-0.120326	0.999018	0.64973
DLM_1365	contig1_1419420_1418746	2	GntR family transcriptional regulator, transcriptional repressor for pyruvate dehydrogenase complex	K05799	fadR	K	1.82898	1.91584	0.565217	1.95439	1.91096	1.78571	1.47833	-1.78915	0.445373	0.606079	-0.212974	0.962932	0.565829	0.0674711	0.462046	0.807364	-0.0351045	0.663385	0.601149	-1.85589	0.332529	0.556375	-0.17041	0.519166	0.535843
DLM_1366	contig1_1419465_1419611	3	fructuronate reductase [EC:1.1.1.57]	K00040			4.15677	3.93564	4.86957	4.38246	4.08904	2.57143	3.49845	0.125353	0.898597	0.707311	-0.889102	0.307626	0.393347	-0.0788317	0.675394	0.851626	-0.102823	0.602198	0.579892	0.204924	0.927908	0.703039	-0.778819	0.261109	0.433876
DLM_1367	contig1_1419776_1421044	7	urea transport system substrate-binding protein	K11959	livK	E	9.68646	9.93069	12.8696	10.0947	9.89384	11.2857	9.5	0.314928	0.167493	0.460423	0.0781345	0.622369	0.496667	0.0364558	0.939086	0.889082	-0.0316873	0.421487	0.512663	0.279212	0.103632	0.388137	0.117282	0.700781	0.582682
DLM_1368	contig1_1421186_1422784	9	urea transport system permease protein	K11960	livH	E	8.09264	7.79208	9.65217	9.92281	10.3048	8.42857	7.80186	0.145562	0.684179	0.662516	-0.34084	0.0718222	0.231447	-0.0513415	0.694633	0.852622	0.048568	0.490365	0.54129	0.197643	0.600652	0.635436	-0.381948	0.0630265	0.268955
DLM_1369	contig1_1422796_1423896	8	urea transport system permease protein	K11961	livM	E	8.69359	8.80693	11.0435	10.4035	10.1267	13.7143	8.04489	0.246854	0.0560667	0.306151	0.309776	0.481176	0.454544	0.0207747	0.907701	0.888487	-0.0406177	0.244426	0.41736	0.226818	0.0741275	0.342206	0.357854	0.405218	0.494843
DLM_1370	contig1_1423893_1424729	3	urea transport system ATP-binding protein	K11962	COG4674	R	3.40143	3.28465	4.65217	4.24912	4.32534	2.78571	3.24768	0.349283	0.209873	0.496407	-0.726968	0.000915752	0.0131474	-0.0459857	0.991014	0.895841	0.0242054	0.962137	0.673387	0.396008	0.376257	0.575089	-0.743713	0.0751617	0.281118
DLM_1371	contig1_1424731_1425429	8	urea transport system ATP-binding protein	K11963	livF	E	8.57482	8.59406	9.26087	11.0491	10.5685	11.2857	9.02477	0.0160475	0.678547	0.662348	-0.0521941	0.887313	0.547769	0.00376408	0.601528	0.830762	-0.066848	0.0310402	0.150966	0.0130228	0.636351	0.64636	0.0221137	0.615173	0.561578
DLM_1372	contig1_1425491_1426351	4	urease accessory protein	K03190	ureH	O	2.75297	2.64851	5.26087	3.61754	3.39384	3.14286	2.95511	0.832335	0.0073649	0.10397	-0.311847	0.44294	0.444849	-0.0556894	0.421658	0.802484	-0.0921401	0.871718	0.652677	0.888763	0.00975344	0.120262	-0.212247	0.510286	0.535172
DLM_1373	contig1_1426367_1426669	3	urease subunit gamma [EC:3.5.1.5]	K01430	ureA	E	5.43705	5.0297	7.17391	6.85965	6.59589	7.5	5.89783	0.304942	0.887394	0.707311	0.0459959	0.54477	0.475583	-0.111821	0.425573	0.802484	-0.0592532	0.840876	0.644423	0.417502	0.724861	0.662204	0.112709	0.423885	0.499933
DLM_1374	contig1_1426697_1427002	2	urease subunit beta [EC:3.5.1.5]	K01429	ureB	E	4.15914	4.47525	3.91304	4.43509	4.67808	2.21429	4.32663	-0.175015			-1.10104			0.106212	0.444798	0.803773	0.0742687	0.945984	0.670809	-0.282064			-1.17127
DLM_1375	contig1_1426999_1428699	4	urease subunit alpha [EC:3.5.1.5]	K01428	ureC	E	3.96675	4.15842	7.04348	4.44561	4.52397	3.28571	3.86378	0.727865	0.862507	0.705115	-0.538064	0.574752	0.483944	0.0686297	0.246604	0.764797	0.0296307	0.71227	0.616152	0.659975	0.820602	0.683166	-0.560235	0.709871	0.584298
DLM_1376	contig1_1428768_1429265	4	urease accessory protein	K03187	ureE	O	4.42043	4.38366	4	5.39298	5.53767	3.28571	4.4969	-0.252619	0.575501	0.642132	-0.893995	0.0254344	0.133277	-0.0108205	0.397546	0.802484	0.0337701	0.919748	0.665594	-0.241059	0.408443	0.586241	-0.920305	0.0201934	0.153995
DLM_1377	contig1_1429262_1429945	3	urease accessory protein	K03188	ureF	O	1.68884	1.77228	1.47826	2.08421	2.02397	1.85714	1.65325	-0.326127	0.0513429	0.292259	-0.300894	0.784256	0.531169	0.0721536	0.827286	0.873926	-0.0523888	0.473022	0.534021	-0.397541	0.273755	0.523279	-0.241045	0.947176	0.636304
DLM_1378	contig1_1430029_1430538	7	putative acetyltransferase [EC:2.3.1.-]	K03829	rimI	R	7.49881	7.65594	10.2174	6.82456	7.11301	7.35714	6.56502	0.348808	0.981477	0.724872	0.0130584	0.38657	0.42919	0.0322421	0.625302	0.835658	0.0578283	0.50251	0.546089	0.317305	0.974163	0.715242	-0.0373101	0.344783	0.464693
DLM_1379	contig1_1430535_1431146	7	urease accessory protein	K03189	hypB	OK	9.69834	10.3119	10.4348	11.2561	11.8493	9.35714	9.69505	0.0105978	0.996074	0.727661	-0.349332	0.0562771	0.203925	0.0890292	0.181043	0.75172	0.0714056	0.304886	0.458853	-0.0776921	0.911545	0.701201	-0.413278	0.0635327	0.269647
DLM_1380	contig1_1432117_1431200	4			malT	K	1.21378	1.0297	1.82609	1.43158	1.24658	1.28571	1.33746	0.467988	0.724074	0.669262	-0.306045	0.0319711	0.152623	-0.231721	0.0396687	0.563916	-0.196058	0.0215368	0.120347	0.700449	0.87879	0.694684	-0.102528	0.154716	0.370038
DLM_1381	contig1_1435506_1432117	24	two-component system, sensor histidine kinase and response regulator [EC:2.7.13.3]	K11527	codB	F	26.905	26.5322	32.0435	29.5053	30.1096	30.2143	27.8297	0.156224	0.223047	0.501678	-0.0515729	0.0117122	0.0838013	-0.0189841	0.602709	0.830762	0.0262515	0.190509	0.365379	0.175948	0.231827	0.503659	-0.0696775	0.0300804	0.190846
DLM_1382	contig1_1435682_1435945	1	glutamate/aspartate transport system ATP-binding protein [EC:7.4.2.1]	K10004	glnQ	E	1.48694	1.28713	0.956522	1.62807	1.57534	0.785714	1.00464	-0.731466			-1.13385			-0.207655			-0.0501832			-0.523072			-1.0762
DLM_1383	contig1_1437319_1436072	10	long-chain fatty acid transport protein	K06076	fadL	I	7.5867	7.4802	18.6087	8.27368	8.38014	9.92857	6.70124	1.18881	0.830716	0.698578	0.159873	0.687087	0.511765	-0.0225466	0.941034	0.889618	0.0167555	0.585759	0.574379	1.21209	0.820652	0.683166	0.150578	0.718762	0.585155
DLM_1384	contig1_1439155_1437689	7	FAD-dependent urate hydroxylase [EC:1.14.13.113]	K22879	trkA	P	6.34442	6.40842	10.5217	6.89123	7.19863	6.85714	6.51703	0.629927	0.127491	0.420569	-0.102815	0.238917	0.361216	0.0138609	0.746914	0.864953	0.0611075	0.0865608	0.257458	0.616805	0.124246	0.41629	-0.156463	0.190545	0.402016
DLM_1385	contig1_1439508_1440626	11	branched-chain amino acid transport system substrate-binding protein	K01999	livK	E	14.0546	14.3762	13.8696	14.4807	14.4932	19.2857	13.322	-0.117671	0.0600507	0.313642	0.327037	0.121715	0.292168	0.0324073	0.372565	0.79268	-0.00174403	0.697112	0.612451	-0.149338	0.0673174	0.331756	0.336241	0.157758	0.370204
DLM_1386	contig1_1440659_1441588	7	branched-chain amino acid transport system permease protein	K01997	livH	E	8.1734	8.13119	10.6087	10.0737	9.86644	9.71429	7.46594	0.277419	0.805806	0.692662	-0.144813	0.78775	0.531169	-0.00791822	0.434369	0.802484	-0.0326725	0.585063	0.574185	0.286077	0.740624	0.662243	-0.113126	0.853414	0.616858
DLM_1387	contig1_1441581_1442528	12	branched-chain amino acid transport system permease protein	K01998	livM	E	21.8504	20.995	27.6957	22.7825	24.6199	27.3571	18.3034	0.245527	0.480644	0.619255	0.178129	0.727998	0.522424	-0.0564623	0.866054	0.881852	0.109479	0.103852	0.278923	0.302729	0.50735	0.609651	0.0761101	0.575968	0.549921
DLM_1388	contig1_1442525_1443286	5	branched-chain amino acid transport system ATP-binding protein	K01995/K01998	livG	E	7.47743	7.69307	6.52174	8.35088	8.43151	9.28571	6.52786	-0.300555	0.361091	0.571102	0.0640422	0.954103	0.56426	0.0410645	0.296639	0.778604	0.0154484	0.51916	0.550047	-0.34088	0.284197	0.528067	0.0560536	0.894186	0.626503
DLM_1389	contig1_1443286_1443990	5	branched-chain amino acid transport system ATP-binding protein	K01996	livF	E	6.2019	6.03218	8.26087	6.10877	6.35274	13.6429	5.33901	0.31859	0.862821	0.705115	1.07643	0.6074	0.492846	-0.0395002	0.244768	0.764797	0.0538107	0.974676	0.675773	0.35883	0.671884	0.652033	1.03008	0.634006	0.567101
DLM_1390	contig1_1445801_1444227	11	peptide/nickel transport system substrate-binding protein	K02035	ddpA	E	23.247	24.5693	39.3913	26.6421	27.4555	31	21.2647	0.661937	0.0453329	0.275368	0.133422	0.637862	0.500272	0.0803541	0.0486312	0.59764	0.0414705	0.30989	0.46265	0.582322	0.116557	0.402882	0.0994117	0.542751	0.543712
DLM_1391	contig1_1446078_1447652	10	peptide/nickel transport system substrate-binding protein	K02035	ddpA	E	8.37292	8.87129	10.6522	8.30175	8.30479	12.2857	7.35604	0.218218	0.593733	0.6457	0.469523	0.330124	0.406858	0.081954	0.186023	0.75198	0.00231778	0.411674	0.508873	0.137004	0.787425	0.67469	0.477859	0.343714	0.463893
DLM_1392	contig1_1447652_1448719	6	peptide/nickel transport system permease protein	K02033	dppB	EP	11.753	11.4653	12.3478	11.4667	11.5205	15.4286	10.1269	-0.0237616	0.51407	0.628001	0.345398	0.0634614	0.219589	-0.0352143	0.889124	0.885318	0.00407743	0.791538	0.636566	0.012192	0.480731	0.606313	0.347851	0.0690701	0.272287
DLM_1393	contig1_1448732_1449544	4	peptide/nickel transport system permease protein	K02034	dppC	EP	5.85748	5.50743	9.52174	6.18596	6.76712	9.92857	4.91486	0.605951	0.466055	0.61485	0.599828	0.164747	0.322549	-0.0883715	0.165166	0.742611	0.126858	0.600483	0.578724	0.695062	0.269942	0.520611	0.480429	0.32651	0.459946
DLM_1394	contig1_1449504_1450385	6	peptide/nickel transport system ATP-binding protein	K02031	dppD	EP	6.32779	6.28713	9.08696	7.43509	6.78767	6.78571	5.90248	0.388874	0.0416704	0.264638	-0.239165	0.202888	0.344998	-0.00895519	0.507932	0.81553	-0.130893	0.0247902	0.130478	0.398569	0.0133557	0.140826	-0.100813	0.442	0.508921
DLM_1395	contig1_1450382_1451083	3	peptide/nickel transport system ATP-binding protein	K02032	dppF	EP	2.61283	2.69059	2.82609	2.87018	2.90753	2.35714	2.27709	0.0182011	0.500003	0.623541	-0.36686	0.155848	0.318963	0.0428444	0.67251	0.85117	0.0159714	0.477756	0.538048	-0.023904	0.526832	0.617226	-0.375371	0.152336	0.368242
DLM_1396	contig1_1452115_1451660	0	single-strand DNA-binding protein	K03111		L
DLM_1397	contig1_1453570_1452206	10			araJ	G	11.658	12.25	13.6957	12.4561	12.3801	9.92857	10.517	0.129691	0.442665	0.606079	-0.428835	0.154127	0.318491	0.0714262	0.080771	0.640356	-0.0118788	0.812892	0.639337	0.059004	0.312302	0.549757	-0.409496	0.176801	0.386222
DLM_1398	contig1_1453571_1453735	2	pyruvate formate lyase activating enzyme [EC:1.97.1.4]	K04069/K03973			1.28741	1.26485	0.478261	1.27018	1.10616	2.42857	1.18421	-1.5236	0.163333	0.459949	0.85232	0.316387	0.399068	-0.0249736	0.853288	0.878275	-0.202148	0.351782	0.483423	-1.49788	0.219021	0.493064	1.06193	0.32208	0.458905
DLM_1399	contig1_1453751_1456579	22	excinuclease ABC subunit A	K03701	uvrA	L	32.9596	33.4653	23.7826	31.2982	23.5034	54.4286	27.8916	-0.571848	0.00370759	0.064052	0.711288	0.00701362	0.061332	0.0229842	0.477838	0.809932	-0.416965	7.14201e-11	1.49679e-08	-0.594092	0.00662585	0.0935763	1.13571	4.97395e-06	0.000224189
DLM_1400	contig1_1456709_1457152	2			gloA	E	1.73872	1.87129	1.13043	2.14386	2.02397	1.85714	1.46285	-0.716139	0.465595	0.61485	-0.289886	0.688164	0.511905	0.106539	0.230203	0.758074	-0.0857065	0.677315	0.604961	-0.821938	0.448346	0.594927	-0.196719	0.693273	0.582029
DLM_1401	contig1_1457337_1457164	0	protein Xni	K01146/K00433
DLM_1402	contig1_1457464_1457664	1	anaerobic nitric oxide reductase flavorubredoxin	K12264/K23390			0.866983	0.950495	0.434783	0.85614	0.811644	0.714286	0.705882	-1.0907			-0.344106			0.133206			-0.0796864			-1.22317			-0.25696
DLM_1403	contig1_1459523_1457877	10			glcD	C	6.10451	6.2104	6.82609	6.83158	7.14041	7.07143	5.30186	0.04994	0.212865	0.496407	-0.26705	0.215794	0.351957	0.0252854	0.503012	0.815487	0.0571331	0.196117	0.371498	0.025394	0.260964	0.516432	-0.316723	0.181305	0.392148
DLM_1404	contig1_1460042_1461001	7	polyisoprenyl-teichoic acid--peptidoglycan teichoic acid transferase [EC:2.7.8.-]	K01005/K06233			5.98812	6.08168	7	5.36491	5.64384	8.5	5.11455	0.130258	0.965135	0.720943	0.581148	0.781129	0.531169	0.0228977	0.232881	0.759759	0.0704355	0.497269	0.542712	0.108099	0.895366	0.698903	0.518172	0.852602	0.616858
DLM_1405	contig1_1462319_1461207	11			acuC	BQ	11.5416	11.3292	13.6957	13.0807	12.7295	13.2857	10.7941	0.151885	0.556955	0.636417	-0.0603241	0.61556	0.494503	-0.0262612	0.185089	0.75198	-0.0419555	0.278869	0.441845	0.178886	0.698574	0.656093	-0.0109089	0.756648	0.594408
DLM_1406	contig1_1463516_1462335	7	MFS transporter, DHA1 family, inner membrane transport protein	K19577	araJ	G	7.57482	7.27228	14.5652	9.36842	9.45205	6.42857	7.5356	0.84825	0.302854	0.548905	-0.626068	0.00132281	0.0168535	-0.0582737	0.469257	0.809342	0.0101362	0.347763	0.48064	0.907263	0.289259	0.531338	-0.628744	0.00212373	0.0325584
DLM_1407	contig1_1464224_1463574	7					5.35392	5.10396	6.43478	6.69123	6.05137	5.5	5.98607	0.161162	0.547869	0.634699	-0.383702	0.144271	0.308853	-0.0720111	0.466308	0.807364	-0.14939	0.0127296	0.086058	0.233912	0.598198	0.63509	-0.226852	0.254977	0.430031
DLM_1408	contig1_1465147_1464251	6	LysR family transcriptional regulator, benzoate and cis,cis-muconate-responsive activator of ben and cat genes	K21757	lysR	K	5.2209	5.12129	4.34783	5.56842	5.57534	2.78571	5.03096	-0.371528	0.474435	0.618182	-1.15429	0.0293829	0.145879	-0.0301806	0.938273	0.888865	0.00186071	0.720829	0.620054	-0.340608	0.405779	0.585667	-1.14869	0.0292255	0.187068
DLM_1409	contig1_1465249_1466517	15	MFS transporter, YNFM family, putative membrane transport protein	K08224	araJ	G	22.5677	22.6658	30.5217	25.1789	28.2158	150.786	20.469	0.340585	0.692237	0.663258	2.49945	0.542744	0.475385	0.00679162	0.975629	0.892726	0.161597	0.0105757	0.0750164	0.334532	0.694609	0.655057	2.34531	0.733431	0.588564
DLM_1410	contig1_1467653_1466586	5			fimA	NU	3.46793	3.69059	4.08696	3.14035	3.26027	3.14286	2.76006	0.141957	0.68602	0.662543	-0.081609	0.350606	0.416877	0.0903079	0.594225	0.830762	0.0513816	0.0171027	0.103044	0.0523888	0.621682	0.642819	-0.125531	0.326726	0.459946
DLM_1411	contig1_1467854_1467729	1	pre-mRNA-splicing factor 38B	K12850			0.330166	0.408416	0.913043	0.614035	0.575342	0.571429	0.304954	1.3725			-0.186508			0.307377			-0.096586			1.06586			-0.0824622
DLM_1412	contig1_1469248_1467848	7	L-serine dehydratase [EC:4.3.1.17]	K01752	sdaA	E	5.27553	5.2599	5.73913	5.30877	5.50342	11.5	4.56192	0.0070958	0.504609	0.624354	1.02821	0.169451	0.32665	-0.00522922	0.374629	0.79341	0.0531432	0.868643	0.651551	0.0130644	0.462958	0.598925	0.982527	0.199061	0.406163
DLM_1413	contig1_1469806_1469690	1	myosin III [EC:2.7.11.1]	K08834			0.361045	0.381188	1.26087	0.217544	0.229452	0.0714286	0.317337	1.70917			-1.68949			0.078855			0.0742006			1.63106			-1.75623
DLM_1414	contig1_1470513_1469872	3	uncharacterized protein	K07118	COG2910	R	3.14252	2.97772	3.52174	3.4807	4.03425	5.57143	2.82353	0.0693737	0.582384	0.642132	0.595909	0.280349	0.382776	-0.0771805	0.420051	0.802484	0.210235	0.848998	0.645426	0.147294	0.475169	0.605007	0.393134	0.413792	0.495474
DLM_1415	contig1_1470617_1471522	5	LysR family transcriptional regulator, transcriptional activator for aaeXAB operon	K21698	lysR	K	6.77197	7.16337	6.91304	7.43509	7.31164	6.92857	6.65325	-0.0652483	0.458091	0.611393	-0.184552	0.517228	0.468706	0.0815928	0.301213	0.778604	-0.0268398	0.884021	0.655924	-0.146102	0.42606	0.58641	-0.150252	0.481447	0.526596
DLM_1416	contig1_1471519_1472472	6	homocysteine S-methyltransferase [EC:2.1.1.10]	K00547	mHT1	E	9.9905	9.39851	15.1304	11.8772	11.7568	14.7143	9.63313	0.503831	0.105893	0.400157	0.226264	0.636945	0.500272	-0.0875929	0.114084	0.680744	-0.0173783	0.451078	0.525193	0.592164	0.0720743	0.339493	0.251102	0.577209	0.550093
DLM_1417	contig1_1473642_1472536	8	methyl-accepting chemotaxis protein	K03406	tar	NT	8.89311	9.07426	9.3913	9.32632	10.0856	11.9286	8.83746	-0.0163562	0.677556	0.662134	0.275061	0.81388	0.535659	0.0296223	0.601012	0.830762	0.117753	0.204893	0.380617	-0.0452391	0.653058	0.650434	0.164767	0.958416	0.639653
DLM_1418	contig1_1474019_1475011	7	taurine transport system substrate-binding protein	K15551	tauA	P	14.8432	15.7178	22.7391	16.1754	16.4349	16.2857	14.5077	0.520379	0.675141	0.661304	-0.0729578	0.0848765	0.248541	0.0831272	0.199707	0.75198	0.0202748	0.128285	0.304967	0.437991	0.832449	0.687286	-0.0857728	0.0676038	0.272287
DLM_1419	contig1_1475014_1475805	2	taurine transport system ATP-binding protein [EC:7.6.2.7]	K10831	tauB	P	2.84323	2.85891	2.43478	3.53684	3.71233	3.92857	2.71362	-0.318731	0.737236	0.675579	0.068783	0.818826	0.537018	0.00846566	0.509421	0.81625	0.0671768	0.578359	0.571851	-0.326458	0.718272	0.659711	0.00906593	0.763801	0.595942
DLM_1420	contig1_1475802_1476683	3	taurine transport system permease protein	K15552	tauC	P	1.53207	1.44307	1.78261	1.36491	1.35959	1.64286	1.3452	-0.00430854			0.0758201			-0.0854688			-0.0115626			0.0818997			0.0948424
DLM_1421	contig1_1476743_1477576	2	taurine dioxygenase [EC:1.14.11.17]	K03119	tauD	Q	1.87411	1.93564	2.21739	2.06316	2.06507	1.71429	1.69659	0.147665	0.872067	0.705767	-0.350007	0.247037	0.365163	0.0471393	0.806234	0.871304	-0.00135044	0.954723	0.67297	0.101265	0.90053	0.699752	-0.341196	0.176487	0.386222
DLM_1422	contig1_1479328_1477844	12	ATP-dependent RNA helicase DbpA [EC:3.6.4.13]	K05591	srmB	LKJ	9.70784	10.0074	7.95652	10.3579	9.89726	11.6429	8.51084	-0.401126	0.209027	0.495578	0.0733972	0.360537	0.420864	0.0443376	0.234882	0.759839	-0.0674192	0.445138	0.524561	-0.444266	0.189343	0.476335	0.149984	0.457183	0.516618
DLM_1423	contig1_1481041_1479413	8	methyl-accepting chemotaxis protein	K03406	tar	NT	7.25178	7.55446	9.82609	7.2	7.07192	11.8571	6.36842	0.343288	0.0792536	0.354055	0.636928	0.531161	0.471994	0.0595233	0.114366	0.680744	-0.0285812	0.548022	0.561438	0.284504	0.123659	0.41629	0.672969	0.483155	0.526958
DLM_1424	contig1_1481337_1482587	5			COG2081	R	11.1164	11.5495	13.2609	13.2877	13.9829	13.8571	9.78638	0.159494	0.614825	0.652691	-0.0222236	0.876054	0.544112	0.0556737	0.808839	0.871407	0.0708819	0.0250998	0.130551	0.104559	0.524112	0.615816	-0.0856457	0.704818	0.582682
DLM_1425	contig1_1482744_1482956	2	RNA polymerase sigma-54 factor	K03092/K06933			3.46081	3.55198	4.17391	3.50526	3.86644	2.64286	3.27399	0.175298	0.3629	0.57119	-0.490184	0.439076	0.444463	0.0380458	0.98299	0.894965	0.138797	0.101021	0.273716	0.137992	0.436249	0.589611	-0.621521	0.413127	0.495474
DLM_1426	contig1_1483902_1483006	10	LysR family transcriptional regulator, glycine cleavage system transcriptional activator	K03566	lysR	K	12.9477	12.7723	12.7391	13.5404	13.7774	18.4286	10.5913	-0.118427	0.101848	0.39689	0.361919	0.825621	0.538792	-0.0191539	0.989651	0.895841	0.0223524	0.653486	0.596332	-0.098534	0.101531	0.384007	0.347026	0.765719	0.596337
DLM_1427	contig1_1483999_1485384	13	D-ornithine/D-lysine decarboxylase [EC:4.1.1.116]	K23385	lysA	E	13.7601	14.0743	15.1304	12.8386	13.8836	15.1429	11.5759	0.0419696	0.553197	0.635319	0.15539	0.914918	0.554379	0.0330994	0.0896854	0.652766	0.110204	0.0211492	0.11993	0.00960957	0.457025	0.596242	0.0526453	0.546102	0.543712
DLM_1428	contig1_1485496_1486281	5	histidine transport system substrate-binding protein	K10014/K02030/K10022	hisJ	ET	5.67933	5.70545	6.6087	5.70175	6.02055	6.71429	4.82508	0.12365	0.707942	0.667436	0.153068	0.798866	0.533103	0.00714859	0.81291	0.87191	0.0758031	0.058856	0.211014	0.117241	0.764383	0.667798	0.0847248	0.621162	0.562527
DLM_1429	contig1_1487067_1486414	3					7.85748	7.83416	10.2609	8.67368	8.91438	11.7857	6.46749	0.290021	0.79482	0.690118	0.359562	0.512332	0.468502	-0.00375777	0.940038	0.889431	0.0368043	0.15325	0.331209	0.294518	0.805199	0.679694	0.330218	0.586384	0.552301
DLM_1430	contig1_1487797_1487249	9	chromate reductase, NAD(P)H dehydrogenase (quinone)	K19784	COG0431	R	12.753	12.6114	15.9565	14.4632	15.0719	19.7857	11.3467	0.22832	0.61742	0.653504	0.369317	0.803516	0.534031	-0.0155753	0.965541	0.892648	0.0567946	0.507811	0.548322	0.244634	0.62487	0.642819	0.319982	0.865438	0.619396
DLM_1431	contig1_1487951_1488832	0	phosphatidylserine decarboxylase [EC:4.1.1.65]	K01613		I
DLM_1432	contig1_1489046_1490512	9	diguanylate cyclase [EC:2.7.7.65]	K18968	COG2199	T	20.848	20.7946	32.0435	22.6982	25.5822	24.0714	18.2817	0.52513	0.0158142	0.160881	0.00198101	0.807721	0.534642	-0.00317088	0.836005	0.873926	0.169873	0.00130345	0.0170732	0.52904	0.034593	0.232932	-0.160432	0.261517	0.433888
DLM_1433	contig1_1491776_1490580	7	2-methylaconitate isomerase [EC:5.3.3.-]	K09788	COG2828	S	11.4798	11.4629	17.4348	14.1228	14.4315	22	9.56347	0.507876	0.236275	0.509447	0.556717	0.645504	0.500743	-0.00159927	0.724819	0.860414	0.0285092	0.375792	0.493116	0.510215	0.188187	0.476335	0.535667	0.680713	0.577821
DLM_1434	contig1_1494546_1491946	18	2-methylcitrate dehydratase (2-methyl-trans-aconitate forming) [EC:4.2.1.117]	K20455	acnA	C	18.6033	18.9802	16.2609	21.8702	23.5753	52.4286	15.2446	-0.297818	0.072746	0.336231	1.16513	8.81807e-06	0.000265071	0.0309099	0.309197	0.783022	0.105428	0.116886	0.29194	-0.327989	0.0575396	0.306005	1.06717	3.61679e-05	0.00118559
DLM_1435	contig1_1495764_1494616	7	2-methylcitrate synthase [EC:2.3.3.5]	K01659	gltA	C	6.80998	6.64851	5.13043	8.18596	6.73973	3.42857	5.9195	-0.503562	0.574491	0.642132	-1.3383	0.00912484	0.0710717	-0.0340866	0.961614	0.892648	-0.283148	0.252465	0.424584	-0.468736	0.571737	0.626165	-1.0477	0.0148668	0.13182
DLM_1436	contig1_1496809_1495928	5	methylisocitrate lyase [EC:4.1.3.30]	K03417	prpB	G	6.21853	6.37871	6.86957	6.78947	6.43493	4.14286	5.23375	0.0411466	0.64462	0.657693	-0.86907	0.121529	0.292168	0.0355146	0.260247	0.764797	-0.0793806	0.163324	0.341045	0.00637131	0.505833	0.609359	-0.782229	0.121354	0.334456
DLM_1437	contig1_1497052_1497651	3	RNA polymerase sigma-70 factor, ECF subfamily	K03088	rpoE	K	0.111639	0.0643564	0.130435	0.0736842	0.0445205	0.714286	0.0804954
DLM_1438	contig1_1497654_1498127	1	sigma-E factor negative regulatory protein RseA	K03597	rseA	T	0.334917	0.235149	0.0434783	0.108772	0.0856164	0.0714286	0.263158	-3.04043			-0.689493			-0.5097			-0.348032			-2.52999
DLM_1439	contig1_1498127_1499083	7	sigma-E factor negative regulatory protein RseB	K03598	rseB	T	0.653207	0.576733	0.304348	0.396491	0.277397	0.5	0.623839	-2.12327	0.0527081	0.295939	-1.25886			-0.153662	0.958943	0.891881	-0.613194	0.416297	0.510479	-1.89873	0.017045	0.168085
DLM_1440	contig1_1499178_1500593	7	serine protease Do [EC:3.4.21.107]	K04771	degQ	R	1.56295	1.57673	2.56522	1.12281	0.952055	2	1.27399	0.632803	0.227382	0.50599	0.584583	0.946941	0.561954	0.0129839	0.995997	0.895841	-0.177244	0.375828	0.493116	0.598959	0.190481	0.476335	0.769287	0.819643	0.608541
DLM_1441	contig1_1500590_1500829	2					0.781473	0.747525	1.04348	0.477193	0.493151	1	0.592879	0.32214	0.39802	0.584388	0.984595	0.970781	0.567919	-0.0635431	0.261819	0.764797	0.0447699	0.826687	0.640233	0.386422	0.295096	0.535395	0.947285	0.99687	0.64917
DLM_1442	contig1_1500895_1502688	0	GTP-binding protein LepA	K03596		M
DLM_1443	contig1_1502689_1503651	0	signal peptidase I [EC:3.4.21.89]	K03100		U
DLM_1444	contig1_1503673_1504029	0	glia-derived nexin	K16643
DLM_1445	contig1_1504035_1504745	0	ribonuclease III [EC:3.1.26.3]	K03685		K
DLM_1446	contig1_1504742_1505632	1	GTPase	K03595	era	R	0.0118765	0.00742574	0.0434783	0.0105263	0.00684932	0.0714286	0.0201238
DLM_1447	contig1_1505632_1505937	0
DLM_1448	contig1_1505934_1506665	3	DNA repair protein RecO (recombination protein O)	K03584	recO	L	1.22328	1.08663	1.21739	1.28772	1.03082	0.571429	1.09443	-0.101953	0.767366	0.681923	-1.25493	0.0569917	0.205782	-0.170356	0.254824	0.764797	-0.323709	0.0973518	0.269686	0.0691423	0.758012	0.666851	-0.923764	0.160701	0.371947
DLM_1449	contig1_1506688_1507416	1	pyridoxine 5-phosphate synthase [EC:2.6.99.2]	K03474	pdxJ	H	0.0308789	0.019802	0.0434783	0.0140351	0.0205479	0.142857	0.00773994
DLM_1450	contig1_1507437_1507817	2	holo-[acyl-carrier protein] synthase [EC:2.7.8.7]	K00997	acpS	I	2.38242	2.2698	2.52174	2.6386	2.69521	1.5	2.07585	-0.0337732			-0.964115			-0.0744811			0.0281098			0.0414472			-0.984765
DLM_1451	contig1_1507891_1508973	1	beta-N-acetylhexosaminidase [EC:3.2.1.52]	K01207	bglX	G	1.93349	1.86634	2.13043	2.02105	2.05137	1.28571	1.68421	0.0449459			-0.735297			-0.0504683			0.0187949			0.0961536			-0.746632
DLM_1452	contig1_1510194_1509034	7			COG2206	T	10.3872	10.9703	10.6522	11.0737	13.4589	101.286	9.70743	-0.0635592	0.667099	0.660789	3.10924	0.107301	0.273274	0.0786921	0.924027	0.888487	0.280202	0.175996	0.351128	-0.141512	0.680592	0.652033	2.8365	0.0981211	0.311724
DLM_1453	contig1_1511468_1510335	8			COG2206	T	15.8195	17.6559	19.7826	17.1123	17.7774	16.5714	14.8065	0.227537	0.98949	0.725817	-0.129094	0.273169	0.380398	0.158983	0.191877	0.75198	0.0523262	0.589992	0.575861	0.0692939	0.740209	0.662243	-0.173961	0.20932	0.406499
DLM_1454	contig1_1515497_1511556	19	ATP-dependent helicase HrpA [EC:3.6.4.13]	K03578	hrpA	L	17.1758	17.6064	21.1304	18.0526	19.4692	17.1429	14.9551	0.202779	0.814825	0.693733	-0.161702	0.158657	0.320461	0.0366352	0.985778	0.895518	0.106203	0.134406	0.30985	0.166883	0.834236	0.687403	-0.260445	0.0660536	0.271685
DLM_1455	contig1_1515468_1515614	1	homeobox protein engrailed	K09319			0.703088	0.789604	1.43478	0.785965	0.90411	1.35714	0.603715	0.934062			0.705276			0.167955			0.199347			0.766846			0.513389
DLM_1456	contig1_1517086_1515611	4	methyl-accepting chemotaxis protein	K03406	tar	NT	5.55582	5.23762	7.43478	6.97544	6.55137	4.14286	4.89164	0.325699	0.492096	0.620528	-0.970759	0.273574	0.380398	-0.0699115	0.265255	0.764797	-0.0954967	0.211985	0.38736	0.39635	0.466016	0.600071	-0.872348	0.322412	0.458905
DLM_1457	contig1_1517811_1517533	2	bromodomain adjacent to zinc finger domain protein 1B	K11658/K01420			5.47268	5.43564	10.1739	5.60702	5.78767	5.92857	4.47059	0.796516			-0.0188934			-0.00810469			0.0405479			0.805361			-0.0519816
DLM_1458	contig1_1520382_1518304	10	phosphate acetyltransferase [EC:2.3.1.8]	K13788	pta	R	12.0499	12.1411	20.7391	13.7158	15.0377	13.5	10.2059	0.685128	0.00926451	0.117372	-0.132064	0.430507	0.442154	0.0101329	0.887155	0.885318	0.133178	0.000410922	0.00723137	0.675734	0.00969122	0.120262	-0.257782	0.253246	0.429384
DLM_1459	contig1_1521601_1520408	7	acetate kinase [EC:2.7.2.1]	K00925	ackA	C	7.57957	7.46535	11	8.60702	8.92808	10	6.39319	0.438418	0.435681	0.605218	0.125078	0.661949	0.504949	-0.0205236	0.48025	0.811171	0.0502554	0.776044	0.630608	0.459681	0.393907	0.58325	0.0822826	0.638905	0.568404
DLM_1460	contig1_1521745_1521915	0	urocanate hydratase [EC:4.2.1.49]	K01712/K00821
DLM_1461	contig1_1522261_1523370	10	choline monooxygenase [EC:1.14.15.7]	K00499	hcaE	PR	16.5653	16.6262	17.3913	24.3614	23.8116	30.2857	14.3251	-0.0247934	0.160091	0.459477	0.23128	0.0522951	0.200813	0.00582663	0.731683	0.860956	-0.0356159	0.911143	0.664843	-0.0298807	0.167131	0.456687	0.274356	0.0123189	0.11544
DLM_1462	contig1_1523384_1523965	4	centrosomal protein CEP250	K16464			6.22565	6.17822	8.17391	7.44912	7.37671	13.6429	5.71053	0.291215	0.869792	0.705767	0.786072	0.111734	0.279126	-0.0111372	0.497622	0.813884	-0.0140466	0.274876	0.43975	0.303092	0.856991	0.691786	0.807578	0.0513078	0.244502
DLM_1463	contig1_1523999_1524868	6	S-adenosylmethionine uptake transporter	K15270	rhaT	GER	5.71496	5.87376	3.56522	6.37193	6.95548	7.64286	5.05882	-0.79165	0.043856	0.271462	0.169256	0.159806	0.320461	0.0400464	0.730981	0.860507	0.124782	0.182526	0.356293	-0.830957	0.0544991	0.298936	0.0519338	0.806953	0.606117
DLM_1464	contig1_1525014_1525370	3					7.66271	8.20792	9.17391	7.71579	8.35616	7.07143	6.50774	0.16469	0.899253	0.707311	-0.208572	0.665116	0.505722	0.0996935	0.481873	0.811171	0.112341	0.20613	0.382605	0.0657354	0.771075	0.670564	-0.313454	0.783117	0.602045
DLM_1465	contig1_1525430_1527748	7	protein Tex	K06959	tex	K	5.30879	5.53218	8.73913	6.18596	6.28425	5.57143	4.7291	0.624114	0.641583	0.657693	-0.233711	0.342867	0.412263	0.059996	0.335649	0.790639	0.0200553	0.735296	0.623427	0.564857	0.57797	0.627378	-0.246307	0.333258	0.460288
DLM_1466	contig1_1527767_1527931	0	iron complex outermembrane recepter protein	K02014/K07071
DLM_1472	contig1_1534769_1533672	7	muramoyltetrapeptide carboxypeptidase [EC:3.4.17.13]	K01297	ldcA	V	0.467933	0.39604	0.695652	0.242105	0.363014	0.642857	0.441176	0.684084	0.905328	0.707777	0.295077			-0.0388574	0.395863	0.802484	1.00763			-1.76749	0.210355	0.489332	-0.705095
DLM_1473	contig1_1536186_1534795	13	eukaryotic-like serine/threonine-protein kinase [EC:2.7.11.1]	K12132	fhlA	T	22.5796	22.9579	27.7826	23.2491	23.7363	19	19.4721	0.200559	0.0651943	0.325244	-0.3833	0.00669295	0.0600456	0.0238594	0.822789	0.872476	0.0270918	0.234842	0.411882	0.177439	0.0932829	0.375946	-0.402932	0.012484	0.116419
DLM_1474	contig1_1536363_1537334	6	sulfate adenylyltransferase subunit 2 [EC:2.7.7.4]	K00957	cysH	EH	3.56057	3.72525	3.47826	2.24211	2.60274	3.64286	3.35139	-0.143993	0.569978	0.641214	0.591147	0.128722	0.298685	0.0648098	0.71899	0.858281	0.210949	0.0307954	0.150768	-0.208063	0.49234	0.606689	0.387657	0.305168	0.452898
DLM_1475	contig1_1537413_1538843	11	sulfate adenylyltransferase subunit 1 [EC:2.7.7.4]	K00956/K00955	cysN	P	9.30166	8.91337	7.13043	5.95789	6.84247	9.85714	8.2709	-0.478492	0.0558486	0.305924	0.656239	0.00815896	0.0656515	-0.0609872	0.511587	0.816716	0.197028	0.282535	0.442897	-0.416765	0.0606308	0.314881	0.455874	0.0880345	0.298529
DLM_1476	contig1_1540256_1542439	16	methyl-accepting chemotaxis protein	K03406	tar	NT	18.905	18.3936	21.7826	17.1579	18.5171	14.2857	15.4861	0.0993028	0.902425	0.707311	-0.371477	0.0964642	0.263033	-0.0395397	0.0359227	0.55779	0.108824	0.333908	0.473844	0.139582	0.98114	0.71671	-0.472842	0.105333	0.32142
DLM_1477	contig1_1543250_1542603	5					9.47506	10.1238	9.08696	10.8912	10.5445	12.6429	8.49845	-0.155331	0.1664	0.460423	0.132396	0.373703	0.424908	0.0960697	0.812192	0.87191	-0.049359	0.162033	0.338911	-0.250662	0.187427	0.476335	0.189215	0.424027	0.499933
DLM_1478	contig1_1544753_1543368	12			COG0523	R	12.5914	12.7797	16.3478	15.4561	15.4418	12.2857	12.9861	0.281661	0.707838	0.667436	-0.413958	0.0571635	0.205782	0.021941	0.974074	0.892648	-0.0040268	0.937972	0.670074	0.260459	0.694876	0.655057	-0.402472	0.06039	0.26183
DLM_1479	contig1_1545913_1544999	5			COG2431	S	4.27791	4.0297	6.91304	5.17544	5.36644	3.5	4.13467	0.597422	0.611471	0.652644	-0.647086	0.145392	0.309413	-0.0857015	0.581245	0.827368	0.0495979	0.450323	0.525193	0.683862	0.41558	0.58641	-0.689224	0.108312	0.323583
DLM_1480	contig1_1546176_1546036	2	acetolactate synthase I/II/III large subunit [EC:2.2.1.6]	K01652			4.04038	3.7302	2.69565	2.97193	2.87329	3.57143	3.32043	-0.67885	0.0164287	0.163655	0.182341	0.555618	0.477171	-0.114708	0.0589668	0.617302	-0.0513834	0.443961	0.524052	-0.563403	0.00783272	0.106583	0.241184	0.503936	0.533918
DLM_1481	contig1_1546249_1547160	4			lysR	K	3.34204	3.28713	3.30435	4.04211	4.10274	3.42857	2.95511	-0.226923	0.355631	0.570692	-0.344358	0.413866	0.435564	-0.0213786	0.63926	0.842976	0.0214529	0.94394	0.670663	-0.204805	0.315763	0.549757	-0.358351	0.41744	0.497317
DLM_1482	contig1_1547654_1547773	2	phospho-N-acetylmuramoyl-pentapeptide-transferase [EC:2.7.8.13]	K01000			3.5772	3.65099	2.47826	3.77895	3.37671	2.85714	2.86687	-0.643309			-0.521357			0.0327928			-0.16664			-0.675362			-0.347257
DLM_1483	contig1_1547940_1550246	36	outer-membrane receptor for ferric coprogen and ferric-rhodotorulic acid	K16088	fhuE	P	65.0309	65.0149	71.6087	68.3789	70.7363	63.9286	53.6749	0.0427378	0.106729	0.401322	-0.184177	0.00347719	0.0371641	4.54374e-05	0.962413	0.892648	0.0463818	0.922113	0.665594	0.0434318	0.11158	0.396123	-0.223099	0.0032723	0.0437011
DLM_1484	contig1_1551256_1550408	11	23S rRNA (adenine2030-N6)-methyltransferase [EC:2.1.1.266]	K07115	comJ	R	11.3515	11.2079	14.7826	12.2035	12.3973	14.3571	9.54025	0.283884	0.477209	0.619206	0.147839	0.570986	0.483108	-0.0163615	0.887383	0.885318	0.0201699	0.680053	0.605432	0.300985	0.446816	0.594059	0.135129	0.631884	0.566969
DLM_1485	contig1_1552053_1551307	3	tRNA pseudouridine65 synthase [EC:5.4.99.26]	K06175	rluA	J	3.02138	3.42327	3.17391	2.97895	2.79795	3.28571	2.6161	-0.0239373	0.826448	0.697614	0.0586444	0.630235	0.497663	0.180698	0.049903	0.599045	-0.0931208	0.315133	0.465099	-0.203896	0.0771363	0.348576	0.159225	0.562746	0.547047
DLM_1486	contig1_1552496_1552374	2	solute carrier family 10 (sodium/bile acid cotransporter), member 7	K14347			1.64608	1.79703	3.82609	2.20702	2.53082	2.78571	1.55573	1.12184	0.115672	0.409381	0.253189	0.671536	0.50873	0.12711	0.00486674	0.391095	0.194822	0.181418	0.355074	0.99547	0.131306	0.418069	0.0658269	0.89071	0.62639
DLM_1487	contig1_1552551_1553555	8	basic membrane protein A and related proteins	K07335	med	R	11.0523	11.6807	17	14.007	15.0479	21.4286	9.62384	0.5262	0.0661029	0.325308	0.530626	0.758349	0.526313	0.0803159	0.829977	0.873926	0.100731	0.0466751	0.193468	0.446624	0.0664406	0.330942	0.437355	0.934177	0.634165
DLM_1488	contig1_1553679_1555205	8	general nucleoside transport system ATP-binding protein	K23537	COG3845	R	5.00713	5.17079	7.17391	6.40351	6.72603	8.28571	4.39164	0.417754	0.537738	0.633725	0.280471	0.912342	0.553865	0.0482919	0.504594	0.81553	0.0684867	0.303226	0.458083	0.370202	0.411873	0.58641	0.219444	0.85344	0.616858
DLM_1489	contig1_1555202_1556308	6	general nucleoside transport system permease protein	K23535	COG4603	R	5.09026	4.92327	7.6087	6.51579	6.80137	4.64286	4.44582	0.470354	0.439114	0.606079	-0.607422	0.0950516	0.261947	-0.0499302	0.257858	0.764797	0.0554171	0.373194	0.492255	0.521024	0.260502	0.516432	-0.655379	0.113832	0.325329
DLM_1490	contig1_1556308_1557270	11	general nucleoside transport system permease protein	K23536	COG1079	R	8.89074	8.70545	7.69565	11.0351	11.2089	11.8571	7.8808	-0.356036	0.215002	0.496407	-0.0539844	0.82251	0.538223	-0.0269349	0.365697	0.790639	0.0208862	0.510016	0.549737	-0.32992	0.222645	0.4948	-0.0674109	0.923794	0.631512
DLM_1491	contig1_1557475_1558161	7	replicative DNA helicase [EC:3.6.4.12]	K02314/K00573			10.8694	10.9134	12.9565	10.6912	12.274	8.92857	9.08204	0.156093	0.517339	0.628127	-0.353801	0.0251493	0.133245	0.00823021	0.929616	0.888487	0.19656	0.037084	0.168715	0.148602	0.505832	0.609359	-0.542901	0.0161534	0.137049
DLM_1492	contig1_1559872_1558382	15	cyclic-di-GMP-binding protein	K23127			23.0689	23.7129	33.6522	23.7825	24.9486	30.5	19.6161	0.450191	0.902862	0.707311	0.271524	0.824095	0.538662	0.0400964	0.272592	0.772486	0.0664215	0.792048	0.636566	0.410734	0.92496	0.702446	0.211227	0.814488	0.607424
DLM_1493	contig1_1560135_1560329	2	nicotinate-nucleotide--dimethylbenzimidazole phosphoribosyltransferase [EC:2.4.2.21]	K00768			1.49881	1.80693	2	1.88421	1.88014	2.85714	1.34675	0.321187	0.738077	0.675579	0.517853	0.0777397	0.24222	0.270252	0.252775	0.764797	-0.00580823	0.446117	0.524565	0.0516738	0.88681	0.697372	0.531121	0.0688088	0.272287
DLM_1494	contig1_1560546_1561649	8	methyl-accepting chemotaxis protein	K03406	tar	NT	16.0309	16.2772	24.3913	17.1614	17.3082	22.7143	14.3622	0.51052	0.0496255	0.289146	0.321672	0.674237	0.50873	0.0225325	0.475228	0.809932	0.00960391	0.415893	0.510255	0.488727	0.0741813	0.342206	0.319528	0.603455	0.557697
DLM_1495	contig1_1561780_1562163	4			pspE	P	6.47506	6.68317	9.91304	7.61404	7.74658	6.21429	6.4257	0.519441	0.887566	0.707311	-0.375833	0.0793214	0.242996	0.0461698	0.342087	0.790639	0.0222116	0.678863	0.605293	0.474011	0.704269	0.657626	-0.390584	0.098048	0.311724
DLM_1496	contig1_1562170_1562667	1	deoxyhypusine synthase [EC:2.5.1.46]	K00809			0.745843	0.700495	1.56522	0.922807	1.0274	0.857143	0.732198	0.974425			-0.189253			-0.0899665			0.152207			1.06513			-0.334001
DLM_1497	contig1_1564096_1562753	3	two-component system, NtrC family, response regulator HydG	K07713/K02584	rocR	KT	3.42043	3.35644	6.04348	3.59298	3.75342	3.92857	3.03715	0.726209	0.649584	0.657693	0.0460629	0.928857	0.557383	-0.0267157	0.379061	0.795921	0.0603398	0.694921	0.611224	0.753664	0.531117	0.61952	-0.00681711	0.897534	0.627141
DLM_1498	contig1_1564272_1564463	3	prolyl-tRNA synthetase [EC:6.1.1.15]	K01881			3.18052	3.12129	4.43478	4.03158	4.11986	4.35714	2.88854	0.384606	0.923781	0.712013	0.0292775	0.428135	0.440865	-0.0265917	0.580163	0.82699	0.0285656	0.831979	0.641037	0.411937	0.986718	0.717505	0.00817167	0.404826	0.494843
[truncated: 3,009 more rows]

## Sheet: Supplementary data3
	Supplementary data3 A list of depleted genes identified in the 3-h experiment. Gene annotation results and the comparison of gene-level detection frequency among 3 h-Plant and 3 h-Control samples are shown.
[truncated: 87 more rows]

[truncated: 7 more sheets: Supplementary data4, Supplementary data5, supplementary data6, Supplementary data7, Supplementary data8, Supplementary data9, Supplementary data10]
